# Supplementary material for: Evaluation of respiratory samples in etiology diagnosis and microbiome characterization by metagenomic sequencing
Source: Respir Res. 2022 Dec 14;23:345. doi: 10.1186/s12931-022-02230-3 (PMC9748891; doi:10.1186/s12931-022-02230-3)
Supplement: Supplementary file 1 — Additional file 1: Table S1. Detailed patient characteristics, clinical diagnosis, and the mNGS results of the 1261 cases. Table S2. PERMANOVA analysis of RARs of species among bal-RTI-non-mycob (n=19), bal-RTI-mycob (n=52), bal-RTI-fungi (n=20), and C (n=24). The P values were shown: *, 0.005 < P ≤ 0.05; **, 0.001 < P ≤ 0.005; ***, P ≤ 0.001. Table S3. permutational multivariate analysis of variance (PERMANOVA) analysis of the read abundance rate (RAR) values of the species among the four patient cohorts in sputum (n=486), BALF (n=387), lung tissue (n=238), and pleural fluid (n=150). The P values were shown: *, 0.005 < P ≤ 0.05; ***, P ≤ 0.001Table S4. PERMANOVA analysis of RARs of species among bal-IMD-TU (n=37), bal-IMD-RH (n=8), bal-IMD-TR (n=1), and C (n=24). The P values were shown: *, 0.005 < P ≤ 0.05; **, 0.001 < P ≤ 0.005; ***, P ≤ 0.001. Table S5. Logistic regression analysis of EBV, HHV-7, HHV-1, CMV, TTV, and PVB19. Figure S1. PCoA of species among bal-IMD-TU (n=37), bal-IMD-RH (n=8), bal-IMD-TR (n=1), and C (n=24) [file 12931_2022_2230_MOESM1_ESM.zip]

Archive with 4 entries (2 files):
- 12931_2022_2230_MOESM1_ESM/
- 12931_2022_2230_MOESM1_ESM/New folder/
- 12931_2022_2230_MOESM1_ESM/New folder/Supp - 20221016.docx
- 12931_2022_2230_MOESM1_ESM/New folder/Supplementary Table 1_20221011.xlsx
