# Supplementary material for: Evaluation of respiratory samples in etiology diagnosis and microbiome characterization by metagenomic sequencing
Source: Respir Res. 2022 Dec 14;23:345. doi: 10.1186/s12931-022-02230-3 (PMC9748891; doi:10.1186/s12931-022-02230-3)
Supplement: Supplementary file 1 — Additional file 1: Table S1. Detailed patient characteristics, clinical diagnosis, and the mNGS results of the 1261 cases. Table S2. PERMANOVA analysis of RARs of species among bal-RTI-non-mycob (n=19), bal-RTI-mycob (n=52), bal-RTI-fungi (n=20), and C (n=24). The P values were shown: *, 0.005 < P ≤ 0.05; **, 0.001 < P ≤ 0.005; ***, P ≤ 0.001. Table S3. permutational multivariate analysis of variance (PERMANOVA) analysis of the read abundance rate (RAR) values of the species among the four patient cohorts in sputum (n=486), BALF (n=387), lung tissue (n=238), and pleural fluid (n=150). The P values were shown: *, 0.005 < P ≤ 0.05; ***, P ≤ 0.001Table S4. PERMANOVA analysis of RARs of species among bal-IMD-TU (n=37), bal-IMD-RH (n=8), bal-IMD-TR (n=1), and C (n=24). The P values were shown: *, 0.005 < P ≤ 0.05; **, 0.001 < P ≤ 0.005; ***, P ≤ 0.001. Table S5. Logistic regression analysis of EBV, HHV-7, HHV-1, CMV, TTV, and PVB19. Figure S1. PCoA of species among bal-IMD-TU (n=37), bal-IMD-RH (n=8), bal-IMD-TR (n=1), and C (n=24) [file 12931_2022_2230_MOESM1_ESM.zip › 12931_2022_2230_MOESM1_ESM/New folder/Supplementary Table 1_20221011.xlsx]

## Sheet: TableS1
Table S1 Detailed patient characteristics, clinical diagnosis, and the mNGS results of the 1,261 cases
Patient Number	Specimen Code	Clinical Department	Gender	Age	Sample Code	Specimen Type (BALF, bronchoalveolar lavage fluid)	Diagnosis method(s)	Population group	Diagnosed pathogen	Pathogen classification	patient cohort				pathogens detected by mNGS																		Test for non-mycobacterium bacteria	Test for Mycobacterium	Test for fungi
											immune disorder (IMD)	rheumatic diseases (RH)	transplant (TR)	tumors (TU)	Pseudomonas aeruginosa	Acinetobacter baumannii	Klebsiella pneumoniae	Escherichia coli	Stenotrophomonas maltophilia	Enterococcus	Staphylococcus	Haemophilus	Anaerobe	other common bacteria	atypical	Nocardia	Mycobacterium tuberculosis (MTB)	Nontuberculous mycobacteria (NTM)	Aspergillus	Pneumocystis jiroveci pneumonia (PJP)	Cryptococcus	other fungi
P001	ZSRT17L0188	Department of infectious disease	male	45	17S0587241	lung tissue	clinical criteria + microbiology	RTI-C+M	Cryptococcus	absolute pathogen	0	0	0	0	0	0	0	0	0	0	0	0	0	0	0	0	0	0	0	0	1	0	/	/	Training group/positive
P002	ZSRT19S246	Department of infectious disease	male	65	19S1000896	sputum	clinical criteria + microbiology	RTI-C+M	NTM	NTM	0	0	0	0	0	0	0	0	0	0	0	0	0	0	0	0	0	0	0	0	0	0	/	Validation group/positive	/
P002	ZSRT19B237	Department of infectious disease	male	65	19S2000912	BALF	clinical criteria + microbiology	RTI-C+M	NTM	NTM	0	0	0	0	0	0	0	0	0	0	0	0	0	0	0	0	1	0	0	0	0	0	/	Training group/positive	/
P003	ZSRT18S833	Department of infectious disease	male	78	18S1000001	sputum	clinical criteria	RTI-C	/	/	0	0	0	1	0	0	0	0	0	0	0	0	0	0	0	0	1	0	0	0	0	0	/	/	/
P004	ZSRT18L809	Department of infectious disease	male	75	18S1000082	lung tissue	non-infectious disease	non-RTI	/	/	0	1	0	1	0	0	0	0	0	0	0	0	0	0	0	0	0	0	0	0	0	0	Validation group/negative	Validation group/negative	Validation group/negative
P004	ZSRT18B810	Department of infectious disease	male	75	18S2000083	BALF	non-infectious disease	non-RTI	/	/	0	1	0	1	0	0	0	0	0	0	0	0	0	0	0	0	0	1	0	0	0	0	Validation group/negative	Validation group/negative	Validation group/negative
P005	ZSRT18S832	Department of infectious disease	male	40	18S2000002	sputum	clinical criteria	RTI-C	/	/	0	0	0	0	0	0	0	0	0	0	0	0	0	0	0	0	0	0	0	0	0	0	/	/	/
P006	ZSRT17S0178	Department of infectious disease	female	70	17S0587158	sputum	clinical criteria	RTI-C	/	/	0	0	0	0	0	0	0	0	0	0	0	0	0	0	0	0	1	0	0	0	0	0	/	/	/
P007	ZSRT19S0526	Department of infectious disease	male	70	19S2002104	sputum	clinical criteria	RTI-C	/	/	0	0	0	0	0	0	0	0	0	0	0	0	0	0	0	0	0	0	0	0	0	0	/	/	/
P008	ZSRT19P311	Department of infectious disease	male	72	19S2000725	pleural fluid	clinical criteria	RTI-C	/	/	0	0	0	0	0	0	0	0	0	0	0	0	0	0	0	0	0	0	0	0	0	0	/	/	/
P008	ZSRT19P304	Department of infectious disease	male	72	19S2000755	pleural fluid	clinical criteria	RTI-C	/	/	0	0	0	0	0	0	0	0	0	0	0	0	0	0	0	0	0	0	0	0	0	0	/	/	/
P009	ZSRT19L0468	Department of infectious disease	male	70	19S2001702	lung tissue	non-infectious disease	non-RTI	/	/	0	0	0	1	0	0	0	0	0	0	0	0	0	0	0	0	1	0	0	0	0	0	Validation group/negative	Validation group/negative	Validation group/negative
P010	ZSRT19P614	Department of infectious disease	male	35	19S1000001	pleural fluid	clinical criteria + microbiology	RTI-C+M	Streptococcus pyogenes	absolute pathogen	0	0	0	1	0	0	0	0	0	0	0	0	0	0	0	0	0	0	0	0	0	0	Training group/positive	/	/
P011	ZSRT19B496	Department of infectious disease	female	42	19S1000309	BALF	clinical criteria + microbiology	RTI-C+M	MTB	absolute pathogen	0	0	0	0	0	0	0	0	0	0	0	0	0	0	0	0	0	0	0	0	1	0	/	Training group/positive	/
P011	ZSRT19L495	Department of infectious disease	female	42	19S2000310	lung tissue	clinical criteria + microbiology	RTI-C+M	MTB	absolute pathogen	0	0	0	0	0	0	0	0	0	0	0	0	0	0	0	0	0	0	0	0	0	0	/	Training group/positive	/
P011	ZSRT19S324	Department of infectious disease	female	42	19S2000695	sputum	clinical criteria + microbiology	RTI-C+M	MTB	absolute pathogen	0	0	0	0	0	0	0	0	0	0	0	0	0	0	0	0	0	0	0	0	0	0	/	Validation group/positive	/
P011	ZSRT19L266	Department of infectious disease	female	42	19S2000842	lung tissue	clinical criteria + microbiology	RTI-C+M	MTB	absolute pathogen	0	0	0	0	0	0	0	0	0	0	0	0	0	0	0	0	1	0	0	0	1	0	/	Training group/positive	/
P012	ZSRT19B262	Department of surgery	female	23	19S1000859	BALF	clinical criteria	RTI-C	/	/	0	0	1	0	0	0	0	0	0	0	0	0	0	0	0	0	0	0	0	1	0	0	/	/	/
P013	ZSRT19B0344	Department of surgery	male	63	19S1001714	BALF	non-infectious disease	non-RTI	/	/	0	0	0	1	0	0	0	0	0	0	0	0	0	0	0	0	0	0	0	0	0	0	Validation group/negative	Validation group/negative	Validation group/negative
P014	ZSRT19L210	Department of infectious disease	male	74	19S1000969	lung tissue	clinical criteria	RTI-C	/	/	0	0	0	0	0	0	0	0	0	0	0	0	0	0	0	0	1	0	0	0	0	0	/	/	/
P014	ZSRT19L198	Department of infectious disease	male	74	19S2000997	lung tissue	clinical criteria	RTI-C	/	/	0	0	0	0	0	0	0	0	0	0	0	0	0	0	0	0	1	0	0	0	0	0	/	/	/
P015	ZSRT19B147	Department of rheumatology	female	43	19S1001136	BALF	non-infectious disease	non-RTI	/	/	0	1	0	0	0	0	0	0	0	0	0	0	0	0	0	0	0	0	0	0	0	0	Training group/negative	Training group/negative	Training group/negative
P016	ZSRT19S0420	Department of infectious disease	male	44	19S1002206	sputum	clinical criteria + microbiology	RTI-C+M	Cryptococcus	absolute pathogen	0	0	0	0	0	0	0	0	0	0	0	0	0	1	0	0	0	0	0	0	0	0	/	/	Validation group/positive
P016	ZSRT19L0552	Department of infectious disease	male	44	19S2002216	lung tissue	clinical criteria + microbiology	RTI-C+M	Cryptococcus	absolute pathogen	0	0	0	0	0	0	0	0	0	0	0	0	0	0	0	0	0	0	0	0	1	0	/	/	Training group/positive
P017	ZSRT19S0408	Department of infectious disease	male	77	19S1002122	sputum	clinical criteria	RTI-C	/	/	0	0	0	1	0	0	0	0	0	0	0	0	0	0	0	0	0	0	0	1	0	0	/	/	/
P018	ZSRT19S504	Department of infectious disease	female	59	19S1000284	sputum	clinical criteria	RTI-C	/	/	0	0	0	0	0	0	0	0	0	1	0	0	0	0	0	0	0	0	0	0	0	0	/	/	/
P019	ZSRT19S110	Department of infectious disease	female	75	19S1001200	sputum	clinical criteria	RTI-C	/	/	0	0	0	0	0	0	0	0	0	0	0	0	0	0	0	0	0	0	0	0	0	0	/	/	/
P020	ZSRT17S0220	Department of infectious disease	male	64	17S0587617	sputum	clinical criteria	RTI-C	/	/	0	0	0	1	0	0	0	0	0	0	0	0	0	0	0	0	0	0	0	0	0	0	/	/	/
P021	ZSRT17P0044	Department of infectious disease	male	17	17S0585381	pleural fluid	clinical criteria + microbiology	RTI-C+M	MTB	absolute pathogen	0	0	0	0	0	0	0	0	0	0	0	0	0	0	0	0	0	0	0	0	0	0	/	Training group/positive	/
P022	ZSRT19S375	ICU (intensive care unit)	male	59	19S1000587	sputum	clinical criteria	RTI-C	/	/	0	0	1	1	0	0	1	0	0	0	0	0	0	0	0	0	0	0	0	0	0	0	/	/	/
P022	ZSRT19B360	ICU (intensive care unit)	male	59	19S1000631	BALF	clinical criteria	RTI-C	/	/	0	0	1	1	0	0	1	0	0	0	0	0	0	0	0	0	0	0	0	0	0	0	/	/	/
P022	ZSRT19S316	ICU (intensive care unit)	male	59	19S1000717	sputum	clinical criteria	RTI-C	/	/	0	0	1	1	0	0	0	0	0	0	0	0	0	0	0	0	0	0	0	0	0	0	/	/	/
P023	ZSRT19L081	Department of infectious disease	male	53	19S1001294	lung tissue	non-infectious disease	non-RTI	/	/	0	0	0	1	0	0	0	0	0	0	0	0	0	0	0	0	0	0	0	0	0	0	Validation group/negative	Validation group/negative	Validation group/negative
P024	ZSRT19P131	Department of respiratory medicine	male	84	19S1001176	pleural fluid	non-infectious disease	non-RTI	/	/	0	0	0	0	0	0	0	0	0	0	0	0	0	0	0	0	0	0	0	0	0	0	Training group/negative	Training group/negative	Validation group/negative
P025	ZSRT18S784	ICU (intensive care unit)	male	58	18S1000139	sputum	non-infectious disease	non-RTI	/	/	0	0	1	1	0	0	0	0	0	0	0	0	0	0	0	0	1	0	0	0	0	0	Validation group/negative	Training group/negative	Training group/negative
P026	ZSRT19L0404	Department of infectious disease	male	50	19S1002087	lung tissue	clinical criteria + microbiology	RTI-C+M	MTB	absolute pathogen	0	0	0	0	0	0	0	0	0	0	0	0	0	0	0	0	1	0	0	0	0	0	/	Validation group/positive	/
P026	ZSRT19L0534	Department of infectious disease	male	50	19S2002139	lung tissue	clinical criteria + microbiology	RTI-C+M	MTB	absolute pathogen	0	0	0	0	0	0	0	0	0	0	0	0	0	0	0	0	0	0	1	0	0	0	/	Validation group/positive	/
P027	ZSRT19S0381	Department of infectious disease	female	62	19S1001907	sputum	clinical criteria	RTI-C	/	/	0	0	0	0	0	0	0	0	0	0	0	0	0	0	0	0	0	0	0	0	0	0	/	/	/
P028	ZSRT19S250	Department of infectious disease	male	19	19S1000882	sputum	clinical criteria + microbiology	RTI-C+M	MTB	absolute pathogen	0	1	0	0	0	0	0	0	0	0	0	0	0	0	0	0	0	0	0	0	0	0	/	Validation group/positive	/
P028	ZSRT19B243	Department of infectious disease	male	19	19S2000901	BALF	clinical criteria + microbiology	RTI-C+M	MTB	absolute pathogen	0	1	0	0	0	0	0	0	0	0	0	0	0	0	0	0	1	0	0	0	0	0	/	Training group/positive	/
P029	ZSRT19S075	Department of infectious disease	female	76	19S1001328	sputum	clinical criteria	RTI-C	/	/	0	1	0	1	1	0	0	0	0	0	0	0	0	0	0	0	0	0	0	0	0	0	/	/	/
P030	ZSRT19L0310	Department of infectious disease	male	63	19S1000527	lung tissue	clinical criteria + microbiology	RTI-C+M	Staphylococcus aureus	putative pathogen	0	0	0	0	0	0	0	0	0	0	0	0	0	0	0	0	0	0	0	0	0	0	Validation group/positive	/	/
P031	ZSRT19S0507	Department of infectious disease	male	69	19S2001994	sputum	clinical criteria	RTI-C	/	/	0	0	0	0	0	0	0	0	0	0	0	0	0	0	0	0	1	0	0	0	0	0	/	/	/
P032	ZSRT17B0058	Department of infectious disease	female	67	17S0585452	BALF	clinical criteria + microbiology	RTI-C+M	Nocardia	absolute pathogen	0	0	0	0	0	0	0	0	0	0	0	0	0	0	0	1	0	0	0	0	0	0	Training group/positive	/	/
P032	ZSRT17S0063	Department of infectious disease	female	67	17S0585468	sputum	clinical criteria + microbiology	RTI-C+M	Nocardia	absolute pathogen	0	0	0	0	0	0	0	0	0	0	0	0	0	0	0	0	0	0	0	0	0	0	Training group/positive	/	/
P033	ZSRT17S0191	Department of infectious disease	male	54	17S0587249	sputum	clinical criteria	RTI-C	/	/	0	0	0	0	0	0	0	0	0	0	0	0	0	0	0	0	0	0	0	0	0	0	/	/	/
P034	ZSRT19L245	Department of infectious disease	male	75	19S2000895	lung tissue	non-infectious disease	non-RTI	/	/	0	0	0	1	0	0	0	0	0	0	0	0	0	0	0	0	0	0	0	0	0	0	Training group/negative	Training group/negative	Training group/negative
P035	ZSRT19L0506	Department of infectious disease	male	61	19S2001988	lung tissue	clinical criteria	RTI-C	/	/	0	0	0	0	0	0	0	0	0	0	0	0	0	0	0	0	1	0	0	0	0	0	/	/	/
P036	ZSRT19B0428	Department of hematology	male	74	19S12002261	BALF	non-infectious disease	non-RTI	/	/	0	0	0	1	0	0	0	0	0	0	0	0	0	0	0	0	0	0	0	0	0	0	Training group/negative	Training group/negative	Training group/negative
P037	ZSRT19L061	Department of infectious disease	female	51	19S1001408	lung tissue	clinical criteria	RTI-C	/	/	0	0	0	0	0	0	0	0	0	0	0	0	0	0	0	0	0	0	0	0	0	0	/	/	/
P038	ZSRT17B0114	Department of infectious disease	male	63	17S0586334	BALF	non-infectious disease	non-RTI	/	/	0	0	0	1	0	0	0	0	0	0	0	0	0	0	0	0	0	0	0	0	0	0	Training group/negative	Training group/negative	Training group/negative
P039	ZSRT19L0510	Department of infectious disease	female	77	19S2002011	lung tissue	clinical criteria	RTI-C	/	/	0	0	0	0	0	0	0	0	0	0	0	0	0	0	0	0	1	0	0	0	0	0	/	/	/
P040	ZSRT17S0074	Department of infectious disease	male	40	17S0585536	sputum	clinical criteria + microbiology	RTI-C+M	Pseudomonas aeruginosa	absolute pathogen	0	0	0	0	1	0	0	0	0	0	0	0	0	0	0	0	0	0	0	0	0	0	Validation group/positive	/	/
P040	ZSRT17B0078	Department of infectious disease	male	40	17S0585545	BALF	clinical criteria + microbiology	RTI-C+M	Pseudomonas aeruginosa	absolute pathogen	0	0	0	0	1	0	0	0	0	0	0	0	0	0	0	0	0	0	0	0	0	0	Training group/positive	/	/
P041	ZSRT19S028	Department of infectious disease	male	54	19S1001561	sputum	clinical criteria	RTI-C	/	/	0	0	0	1	0	0	0	0	0	0	0	0	0	0	0	0	1	0	0	0	0	0	/	/	/
P042	ZSRT19S555	Department of infectious disease	male	55	19S1000163	sputum	non-infectious disease	non-RTI	/	/	0	0	1	1	0	0	0	0	0	0	0	0	0	0	0	0	0	0	0	0	0	0	Validation group/negative	Training group/negative	Training group/negative
P043	ZSRT19P355	Department of infectious disease	male	44	19S2000651	pleural fluid	clinical criteria	RTI-C	/	/	0	0	0	1	0	0	0	0	0	0	0	0	0	0	0	0	1	0	0	0	0	0	/	/	/
P044	ZSRT19B225	Department of infectious disease	female	61	19S1000936	BALF	clinical criteria + microbiology	RTI-C+M	Aspergillus	absolute pathogen	0	0	0	0	0	0	0	0	0	0	0	0	0	0	0	0	0	0	0	0	0	0	/	/	Validation group/positive
P045	ZSRT19B536	Department of infectious disease	male	47	19S1000221	BALF	clinical criteria	RTI-C	/	/	0	0	0	0	0	0	0	0	0	0	0	0	0	0	0	0	0	0	0	0	0	0	/	/	/
P046	ZSRT18B0285	Department of infectious disease	male	34	18S1800004	BALF	clinical criteria	RTI-C	/	/	0	0	0	0	0	0	0	0	0	0	0	0	0	0	0	0	0	0	0	0	0	0	/	/	/
P046	ZSRT19L480	Department of infectious disease	male	34	19S2000348	lung tissue	clinical criteria	RTI-C	/	/	0	0	0	0	0	0	0	0	0	0	0	0	0	0	0	0	1	0	0	0	0	0	/	/	/
P047	ZSRT19L040	Department of infectious disease	male	44	19S1001529	lung tissue	non-infectious disease	non-RTI	/	/	0	1	0	0	0	0	0	0	0	0	0	0	0	0	0	0	0	1	0	0	0	0	Validation group/negative	Training group/negative	Validation group/negative
P047	ZSRT19B048	Department of infectious disease	male	44	19S2001480	BALF	non-infectious disease	non-RTI	/	/	0	1	0	0	0	0	0	0	0	0	0	1	0	0	0	0	1	0	0	1	0	0	Validation group/negative	Validation group/negative	Validation group/negative
P048	ZSRT18L723	Department of infectious disease	female	17	18S2000285	lung tissue	clinical criteria	RTI-C	/	/	0	0	1	0	0	0	0	0	0	0	0	0	0	0	0	0	1	0	0	0	0	0	/	/	/
P049	ZSRT19B0397	Department of infectious disease	male	66	19S1002041	BALF	non-infectious disease	non-RTI	/	/	0	0	0	0	0	0	0	0	0	0	0	0	0	0	0	0	0	0	0	0	0	0	Training group/negative	Training group/negative	Training group/negative
P050	ZSRT19S499	Department of infectious disease	male	61	19S1000300	sputum	non-infectious disease	non-RTI	/	/	0	0	0	1	0	0	0	0	0	0	0	0	0	0	0	0	0	0	0	0	0	0	Validation group/negative	Training group/negative	Training group/negative
P050	ZSRT19S454	Department of infectious disease	male	61	19S2000413	sputum	non-infectious disease	non-RTI	/	/	0	0	0	1	0	0	0	0	0	0	0	0	0	0	0	0	0	0	0	0	0	0	Validation group/negative	Training group/negative	Training group/negative
P051	ZSRT19B315	Department of surgery	female	73	19S2000718	BALF	clinical criteria + microbiology	RTI-C+M	Pseudomonas aeruginosa + Klebsiella pneumoniae	absolute pathogen	0	0	0	1	0	0	0	0	0	0	0	0	0	0	0	0	0	0	0	0	0	0	Training group/positive	/	/
P052	ZSRT19S537	Department of infectious disease	male	57	19S1000218	sputum	clinical criteria + microbiology	RTI-C+M	Aspergillus	absolute pathogen	0	0	0	0	0	0	0	0	0	0	0	0	0	0	0	0	0	0	0	0	0	0	/	/	Training group/positive
P053	ZSRT19S455	Department of infectious disease	male	90	19S1000410	sputum	clinical criteria	RTI-C	/	/	0	0	0	1	0	0	0	0	0	0	0	0	0	0	0	0	0	0	0	0	0	0	/	/	/
P054	ZSRT17S0222	Department of infectious disease	male	32	17S0587619	sputum	clinical criteria + microbiology	RTI-C+M	Cryptococcus	absolute pathogen	0	0	0	0	0	0	0	0	0	0	0	0	0	0	0	0	0	0	0	0	0	0	/	/	Validation group/positive
P054	ZSRT17L0223	Department of infectious disease	male	32	17S0587623	lung tissue	clinical criteria + microbiology	RTI-C+M	Cryptococcus	absolute pathogen	0	0	0	0	0	0	0	0	0	0	0	0	0	0	0	0	0	0	0	0	0	0	/	/	Training group/positive
P055	ZSRT18B825	Department of infectious disease	female	63	18S1000010	BALF	clinical criteria	RTI-C	/	/	0	0	0	0	0	0	0	0	0	0	0	0	0	0	0	0	0	0	1	0	0	0	/	/	/
P056	ZSRT19B287	Department of infectious disease	male	43	19S1000789	BALF	clinical criteria	RTI-C	/	/	0	0	0	0	0	0	0	0	0	0	0	0	0	0	0	0	0	0	0	0	0	0	/	/	/
P057	ZSRT19P0363	Department of infectious disease	female	51	19S1001823	pleural fluid	non-infectious disease	non-RTI	/	/	0	0	0	0	0	0	0	0	0	0	0	0	0	0	0	0	0	0	0	0	0	0	Validation group/negative	Validation group/negative	Training group/negative
P058	ZSRT19B276	ICU (intensive care unit)	female	60	19S2000816	BALF	clinical criteria	RTI-C	/	/	0	0	1	1	0	0	0	0	0	0	0	0	0	0	0	0	0	0	0	0	0	0	/	/	/
P059	ZSRT19P277	Department of infectious disease	female	41	19S1000813	pleural fluid	clinical criteria	RTI-C	/	/	0	0	0	0	0	0	0	0	0	0	0	0	0	0	0	0	0	0	0	0	0	0	/	/	/
P059	ZSRT19P038	Department of infectious disease	female	41	19S2001530	pleural fluid	clinical criteria	RTI-C	/	/	0	0	0	0	0	0	0	0	0	0	0	0	0	0	0	0	0	0	0	0	0	0	/	/	/
P060	ZSRT19P0545	Department of infectious disease	female	16	19S2002183	pleural fluid	clinical criteria	RTI-C	/	/	0	0	0	0	0	0	0	0	0	0	0	0	0	0	0	0	0	0	0	0	0	0	/	/	/
P060	ZSRT19P0558	Department of infectious disease	female	16	19S22002240	pleural fluid	clinical criteria	RTI-C	/	/	0	0	0	0	0	0	0	0	0	0	0	0	0	0	0	0	0	0	0	0	0	0	/	/	/
P061	ZSRT19B511	Department of infectious disease	female	62	19S1000278	BALF	clinical criteria + microbiology	RTI-C+M	NTM	NTM	0	0	0	0	0	0	0	0	0	0	0	0	0	0	0	0	0	1	0	0	0	0	/	Training group/positive	/
P061	ZSRT19S500	Department of infectious disease	female	62	19S2000301	sputum	clinical criteria + microbiology	RTI-C+M	NTM	NTM	0	0	0	0	0	0	0	0	0	0	0	0	1	0	0	0	0	1	0	0	0	0	/	Validation group/positive	/
P062	ZSRT19S279	Department of infectious disease	female	31	19S1000811	sputum	clinical criteria + microbiology	RTI-C+M	NTM	NTM	0	0	0	0	1	0	0	0	0	0	0	0	0	0	0	0	0	0	0	0	0	0	/	Training group/positive	/
P063	ZSRT19P469	Department of infectious disease	male	36	19S1000375	pleural fluid	clinical criteria + microbiology	RTI-C+M	NTM	NTM	0	0	0	0	0	0	0	0	0	0	0	0	0	0	0	0	0	1	0	0	0	0	/	Training group/positive	/
P063	ZSRT19P434	Department of infectious disease	male	36	19S2000455	pleural fluid	clinical criteria + microbiology	RTI-C+M	NTM	NTM	0	0	0	0	0	0	0	0	0	0	0	0	0	0	0	0	0	0	0	0	0	0	/	Training group/positive	/
P064	ZSRT19P389	Department of infectious disease	female	77	19S1000564	pleural fluid	clinical criteria	RTI-C	/	/	0	0	0	0	0	0	0	0	0	0	0	0	1	0	0	0	0	0	0	0	0	0	/	/	/
P065	ZSRT19S346	Department of infectious disease	male	43	19S1000667	sputum	clinical criteria + microbiology	RTI-C+M	Aspergillus niger	absolute pathogen	0	0	1	1	0	0	0	0	0	0	0	0	0	0	0	0	0	0	0	0	0	0	/	/	Training group/positive
P065	ZSRT19P333	Department of infectious disease	male	43	19S1000682	pleural fluid	clinical criteria + microbiology	RTI-C+M	Aspergillus niger	absolute pathogen	0	0	1	1	0	0	0	0	0	0	0	0	0	0	0	0	0	0	0	0	0	0	/	/	Training group/positive
P065	ZSRT19L331	Department of infectious disease	male	43	19S2000701	lung tissue	clinical criteria + microbiology	RTI-C+M	Aspergillus niger	absolute pathogen	0	0	1	1	0	0	0	0	0	0	0	0	0	0	0	0	1	0	1	0	0	0	/	/	Validation group/positive
P065	ZSRT19B326	Department of infectious disease	male	43	19S2000702	BALF	clinical criteria + microbiology	RTI-C+M	Aspergillus niger	absolute pathogen	0	0	1	1	0	0	0	0	0	0	0	0	0	0	0	0	0	0	1	0	0	0	/	/	Validation group/positive
P066	ZSRT19S111	Department of infectious disease	female	78	19S1001201	sputum	non-infectious disease	non-RTI	/	/	0	1	0	0	0	0	0	0	0	0	0	0	0	0	0	0	0	0	0	0	0	0	Validation group/negative	Training group/negative	Training group/negative
P067	ZSRT19S164	Department of infectious disease	female	70	19S1001077	sputum	clinical criteria + microbiology	RTI-C+M	Aspergillus	absolute pathogen	0	0	0	0	0	0	0	0	0	0	0	0	0	0	0	0	0	0	1	0	0	0	/	/	Validation group/positive
P067	ZSRT19L0512	Department of infectious disease	female	70	19S2002019	lung tissue	clinical criteria + microbiology	RTI-C+M	Aspergillus	absolute pathogen	0	0	0	0	0	0	0	0	0	0	0	0	0	0	0	0	0	0	1	0	0	0	/	/	Training group/positive
P068	ZSRT17B0122	Department of infectious disease	male	62	17S0586372	BALF	clinical criteria	RTI-C	/	/	0	0	0	0	0	0	0	0	0	0	0	0	0	0	0	0	0	1	0	0	0	0	/	/	/
P069	ZSRT18B728	Department of infectious disease	female	35	18S1000274	BALF	clinical criteria + microbiology	RTI-C+M	MTB	absolute pathogen	0	0	0	0	0	0	0	0	0	0	0	0	0	0	0	0	1	1	0	0	0	0	/	Validation group/positive	/
P069	ZSRT18L727	Department of infectious disease	female	35	18S2000275	lung tissue	clinical criteria + microbiology	RTI-C+M	MTB	absolute pathogen	0	0	0	0	0	0	0	0	0	0	0	0	0	0	0	0	0	0	0	0	0	0	/	Validation group/positive	/
P070	ZSRT19L303	Department of infectious disease	male	41	19S1000752	lung tissue	clinical criteria + microbiology	RTI-C+M	MTB	absolute pathogen	0	0	0	0	0	0	0	0	0	0	0	0	0	0	0	0	1	0	0	0	0	0	/	Validation group/positive	/
P071	ZSRT17B0026	Department of infectious disease	male	79	17S0517234	BALF	clinical criteria	RTI-C	/	/	0	0	0	0	0	0	0	0	0	0	0	0	0	0	0	0	0	0	0	0	0	0	/	/	/
P072	ZSRT19L128	Department of infectious disease	male	57	19S1001178	lung tissue	clinical criteria	RTI-C	/	/	0	0	0	0	0	0	0	0	0	0	0	0	0	0	0	0	1	0	0	0	0	0	/	/	/
P073	ZSRT19S0322	Department of infectious disease	male	35	19S1001375	sputum	clinical criteria	RTI-C	/	/	0	0	0	0	0	0	0	0	0	0	0	0	1	0	0	0	0	0	0	0	0	0	/	/	/
P074	ZSRT19P371	Department of infectious disease	female	65	19S1000604	pleural fluid	clinical criteria + microbiology	RTI-C+M	MTB	absolute pathogen	0	0	0	1	0	0	0	0	0	0	0	0	0	0	0	0	0	0	0	0	0	0	/	Validation group/positive	/
P075	ZSRT18L688	Department of infectious disease	male	39	18S2000394	lung tissue	clinical criteria + microbiology	RTI-C+M	Aspergillus	absolute pathogen	0	0	0	0	0	0	0	0	0	0	0	0	0	0	0	0	0	0	0	0	1	0	/	/	Training group/positive
P076	ZSRT19P0353	Department of infectious disease	female	58	19S1001778	pleural fluid	non-infectious disease	non-RTI	/	/	0	0	0	0	0	0	0	0	0	0	0	0	0	0	0	0	0	0	0	0	0	0	Training group/negative	Training group/negative	Validation group/negative
P077	ZSRT18L802	Department of infectious disease	female	55	18S1000099	lung tissue	clinical criteria	RTI-C	/	/	0	0	0	0	0	0	0	0	0	0	0	0	0	0	0	0	0	0	0	0	0	0	/	/	/
P077	ZSRT18B789	Department of infectious disease	female	55	18S2000134	BALF	clinical criteria	RTI-C	/	/	0	0	0	0	0	0	0	0	0	0	0	0	0	0	0	0	0	1	1	0	0	0	/	/	/
P077	ZSRT18L790	Department of infectious disease	female	55	18S2000137	lung tissue	clinical criteria	RTI-C	/	/	0	0	0	0	0	0	0	0	0	0	0	0	0	0	0	0	1	0	0	0	0	0	/	/	/
P078	ZSRT17S0205	ICU (intensive care unit)	male	54	17S0587309	sputum	clinical criteria + microbiology	RTI-C+M	Stenotrophomonas maltophilia + Pseudomonas aeruginosa	absolute pathogen	0	0	0	0	0	0	0	0	0	0	0	0	0	0	0	0	0	0	0	0	0	0	Training group/positive	/	/
P079	ZSRT18B631	Department of infectious disease	male	71	18S1000503	BALF	clinical criteria	RTI-C	/	/	0	0	0	0	0	0	0	0	0	0	0	0	0	0	0	0	0	0	0	0	0	1	/	/	/
P079	ZSRT18S0296	Department of infectious disease	male	71	18S5000025	sputum	clinical criteria	RTI-C	/	/	0	0	0	0	0	0	0	0	0	0	0	0	0	0	0	0	0	0	0	1	0	0	/	/	/
P080	ZSRT19L084	Department of infectious disease	female	63	19S1001278	lung tissue	non-infectious disease	non-RTI	/	/	0	0	0	0	0	0	0	0	0	0	0	0	0	0	0	0	0	0	0	0	0	0	Validation group/negative	Training group/negative	Validation group/negative
P081	ZSRT18S708	ICU (intensive care unit)	male	59	18S2000312	sputum	clinical criteria	RTI-C	/	/	0	0	0	0	0	0	0	0	0	0	0	0	0	0	0	0	0	0	0	0	0	0	/	/	/
P082	ZSRT19S429	Department of infectious disease	female	56	19S1000480	sputum	non-infectious disease	non-RTI	/	/	0	1	0	0	0	0	0	0	0	0	0	0	0	0	0	0	1	0	0	0	0	0	Training group/negative	Validation group/negative	Training group/negative
P083	ZSRT19B0502	Department of infectious disease	female	68	19S2001960	BALF	non-infectious disease	non-RTI	/	/	0	0	0	0	0	0	0	0	0	0	0	0	0	0	0	0	0	0	0	0	0	0	Training group/negative	Training group/negative	Training group/negative
P084	ZSRT17S0168	Department of infectious disease	male	70	17S0587126	sputum	clinical criteria	RTI-C	/	/	0	0	0	1	0	0	0	0	0	0	0	0	0	0	0	0	0	0	0	0	0	0	/	/	/
P085	ZSRT17S0005	Department of infectious disease	male	64	17S0516803	sputum	clinical criteria + microbiology	RTI-C+M	Mucor	putative pathogen	0	0	0	0	0	0	0	0	0	0	0	0	0	0	0	0	0	0	0	0	0	0	/	/	Validation group/positive
P085	ZSRT17S0009	Department of infectious disease	male	64	17S0516833	sputum	clinical criteria + microbiology	RTI-C+M	Mucor	putative pathogen	0	0	0	0	0	0	0	0	0	0	0	0	0	0	0	0	0	0	0	0	0	0	/	/	Training group/positive
P086	ZSRT17P0204	Department of infectious disease	male	64	17S0587308	pleural fluid	non-infectious disease	non-RTI	/	/	0	0	0	1	0	0	0	0	0	0	0	0	0	0	0	0	0	0	0	0	0	0	Validation group/negative	Validation group/negative	Training group/negative
P087	ZSRT19L0336	Department of infectious disease	female	44	19S1001662	lung tissue	clinical criteria + microbiology	RTI-C+M	Aspergillus	absolute pathogen	0	0	0	0	0	0	0	0	0	0	0	0	0	0	0	0	0	0	1	0	0	0	/	/	Validation group/positive
P088	ZSRT17B0059	Department of infectious disease	male	56	17S0585453	BALF	non-infectious disease	non-RTI	/	/	0	0	0	1	0	0	0	0	0	0	0	0	0	0	0	0	0	0	0	0	0	0	Validation group/negative	Validation group/negative	Validation group/negative
P089	ZSRT19S019	Department of infectious disease	female	77	19S1001586	sputum	clinical criteria + microbiology	RTI-C+M	Nocardia	absolute pathogen	0	0	0	0	0	0	0	0	0	0	0	0	0	0	0	0	0	0	0	0	0	0	Validation group/positive	/	/
P090	ZSRT19L229	Department of infectious disease	female	36	19S1000934	lung tissue	clinical criteria + microbiology	RTI-C+M	Aspergillus	absolute pathogen	0	0	0	0	0	0	0	0	0	0	0	0	0	0	0	0	0	1	0	0	0	0	/	/	Validation group/positive
P091	ZSRT19B0299	Department of infectious disease	male	47	19S0050940	BALF	clinical criteria + microbiology	RTI-C+M	Aspergillus fumigatus + Stenotrophomonas maltophilia	absolute pathogen	0	0	0	0	0	0	0	0	0	0	0	0	0	0	0	0	0	0	1	0	0	0	Validation group/positive	/	Validation group/positive
P091	ZSRT19L233	Department of infectious disease	male	47	19S2000921	lung tissue	clinical criteria + microbiology	RTI-C+M	Aspergillus fumigatus + Stenotrophomonas maltophilia	absolute pathogen	0	0	0	0	0	0	0	0	0	0	0	0	0	0	0	0	0	0	1	0	0	0	Training group/positive	/	Training group/positive
P091	ZSRT19S211	Department of infectious disease	male	47	19S2000980	sputum	clinical criteria + microbiology	RTI-C+M	Aspergillus fumigatus + Stenotrophomonas maltophilia	absolute pathogen	0	0	0	0	0	0	0	0	0	0	0	0	0	0	0	0	0	0	1	0	0	0	Training group/positive	/	Validation group/positive
P091	ZSRT19L0448	Department of infectious disease	male	47	19S2001334	lung tissue	clinical criteria + microbiology	RTI-C+M	Aspergillus fumigatus + Stenotrophomonas maltophilia	absolute pathogen	0	0	0	0	0	0	0	0	0	0	0	0	0	0	0	0	0	0	1	0	0	0	Training group/positive	/	Training group/positive
P091	ZSRT19S0513	Department of infectious disease	male	47	19S2002020	sputum	clinical criteria + microbiology	RTI-C+M	Aspergillus fumigatus + Stenotrophomonas maltophilia	absolute pathogen	0	0	0	0	0	0	0	0	0	0	0	0	0	0	0	0	0	0	1	0	0	0	Training group/positive	/	Training group/positive
P092	ZSRT17B0077	Department of infectious disease	male	64	17S0585540	BALF	clinical criteria + microbiology	RTI-C+M	NTM	NTM	0	0	0	0	0	0	0	0	0	0	0	0	0	0	0	0	0	1	0	0	0	0	/	Validation group/positive	/
P092	ZSRT17S0086	Department of infectious disease	male	64	17S0585618	sputum	clinical criteria + microbiology	RTI-C+M	NTM	NTM	0	0	0	0	0	0	0	0	0	0	0	0	0	0	0	0	0	0	0	0	0	0	/	Training group/positive	/
P093	ZSRT17B0270	Department of infectious disease	female	17	17S0835805	BALF	clinical criteria + microbiology	RTI-C+M	Paragonimus grandis	absolute pathogen	0	0	0	0	0	0	0	0	0	0	0	0	0	0	0	0	0	0	0	0	0	0	/	/	/
P094	ZSRT19S0452	Department of infectious disease	male	70	19S2001402	sputum	clinical criteria + microbiology	RTI-C+M	Klebsiella pneumoniae	putative pathogen	0	0	0	0	0	0	0	0	0	0	0	0	0	0	0	0	1	1	0	1	0	0	Training group/positive	/	/
P095	ZSRT19B010	ICU (intensive care unit)	female	65	19S1001608	BALF	clinical criteria	RTI-C	/	/	0	0	0	0	0	0	0	0	0	0	0	0	0	0	0	1	0	0	0	0	0	0	/	/	/
P096	ZSRT18P776	Department of infectious disease	female	69	18S1000155	pleural fluid	non-infectious disease	non-RTI	/	/	0	1	0	0	0	0	0	0	0	0	0	0	0	0	0	0	0	0	0	0	0	0	Validation group/negative	Training group/negative	Validation group/negative
P097	ZSRT18P734	Department of infectious disease	male	50	18S1000259	pleural fluid	clinical criteria	RTI-C	/	/	0	0	0	0	0	0	0	0	0	0	0	0	0	0	0	0	0	0	0	0	0	0	/	/	/
P097	ZSRT18P716	Department of infectious disease	male	50	18S2000298	pleural fluid	clinical criteria	RTI-C	/	/	0	0	0	0	0	0	0	0	0	0	0	0	0	0	0	0	0	0	0	0	0	0	/	/	/
P098	ZSRT19P137	ICU (intensive care unit)	male	71	19S1001155	pleural fluid	clinical criteria	RTI-C	/	/	0	0	0	0	0	0	1	0	0	0	0	0	1	0	0	0	0	0	0	0	0	0	/	/	/
P099	ZSRT19S0328	Department of infectious disease	female	48	19S1001458	sputum	clinical criteria	RTI-C	/	/	0	0	0	0	0	0	0	0	0	0	0	0	0	0	0	0	0	0	0	0	0	0	/	/	/
P100	ZSRT18S806	Department of infectious disease	female	62	18S1000090	sputum	clinical criteria + microbiology	RTI-C+M	NTM	NTM	0	1	0	0	0	0	0	0	0	0	0	0	0	0	0	0	0	0	0	0	0	0	/	Validation group/positive	/
P101	ZSRT19B049	ICU (intensive care unit)	female	75	19S1001472	BALF	clinical criteria + microbiology	RTI-C+M	Acinetobacter baumannii + Klebsiella pneumoniae	putative pathogen	0	0	0	1	0	1	0	0	0	0	0	0	0	0	0	0	0	0	0	0	0	0	Validation group/positive	/	/
P102	ZSRT19L235	Department of infectious disease	male	47	19S1000918	lung tissue	non-infectious disease	non-RTI	/	/	0	0	0	0	0	0	0	0	0	0	0	0	0	0	0	0	1	0	0	1	0	0	Validation group/negative	Training group/negative	Validation group/negative
P103	ZSRT19S0374	Department of infectious disease	female	50	19S1001870	sputum	clinical criteria + microbiology	RTI-C+M	Pseudomonas aeruginosa	absolute pathogen	0	0	0	0	1	0	0	0	0	0	0	0	0	0	0	0	0	0	0	0	0	0	Validation group/positive	/	/
P104	ZSRT19B270	Department of infectious disease	male	48	19S1000832	BALF	clinical criteria	RTI-C	/	/	0	0	0	0	0	0	0	0	0	0	0	0	0	0	0	0	0	0	0	1	0	0	/	/	/
P105	ZSRT19S472	Department of infectious disease	male	81	19S2000364	sputum	clinical criteria + microbiology	RTI-C+M	Pseudomonas aeruginosa	absolute pathogen	0	0	0	1	0	0	0	0	0	0	0	0	0	0	0	0	0	0	1	0	0	0	Validation group/positive	/	/
P106	ZSRT18S657	Department of infectious disease	male	66	18S1000457	sputum	non-infectious disease	non-RTI	/	/	0	0	0	1	0	0	0	0	0	0	0	0	0	0	0	0	0	0	0	0	0	0	Training group/negative	Training group/negative	Validation group/negative
P107	ZSRT19B388	Department of infectious disease	male	33	19S1000561	BALF	non-infectious disease	non-RTI	/	/	0	0	0	0	0	0	0	0	0	0	0	0	0	0	0	0	0	0	0	0	0	0	Training group/negative	Training group/negative	Training group/negative
P108	ZSRT19L0435	Department of infectious disease	female	26	19S12002302	lung tissue	clinical criteria	RTI-C	/	/	0	0	0	0	0	0	0	0	0	0	0	0	0	0	0	0	0	0	0	0	0	0	/	/	/
P109	ZSRT19S512	Department of infectious disease	female	64	19S1000279	sputum	clinical criteria + microbiology	RTI-C+M	NTM	NTM	0	0	0	0	0	0	0	0	0	0	0	0	0	0	0	0	0	0	0	0	0	0	/	Training group/positive	/
P109	ZSRT19B502	Department of infectious disease	female	64	19S2000298	BALF	clinical criteria + microbiology	RTI-C+M	NTM	NTM	0	0	0	0	0	0	0	0	0	0	0	0	0	0	0	0	0	0	0	0	0	0	/	Training group/positive	/
P110	ZSRT17S0172	Department of infectious disease	male	60	17S0587151	sputum	clinical criteria + microbiology	RTI-C+M	NTM	NTM	0	0	0	0	0	0	0	0	0	0	0	0	0	0	0	0	0	0	0	0	0	0	/	Validation group/positive	/
P110	ZSRT17S0231	Department of infectious disease	male	60	17S0587691	sputum	clinical criteria + microbiology	RTI-C+M	NTM	NTM	0	0	0	0	0	0	0	0	0	0	0	0	0	0	0	0	0	0	1	0	0	0	/	Validation group/positive	/
P111	ZSRT19S538	Department of infectious disease	male	91	19S1000217	sputum	clinical criteria + microbiology	RTI-C+M	NTM	NTM	0	0	0	0	0	0	0	0	0	0	0	0	0	0	0	0	0	0	0	0	0	0	/	Validation group/positive	/
P112	ZSRT19L550	Department of infectious disease	male	26	19S2000197	lung tissue	clinical criteria + microbiology	RTI-C+M	Cryptococcus	absolute pathogen	0	0	0	0	0	0	0	0	0	0	0	0	0	0	0	0	1	0	0	0	0	0	/	/	Validation group/positive
P112	ZSRT19B0445	Department of infectious disease	male	26	19S2000205	BALF	clinical criteria + microbiology	RTI-C+M	Cryptococcus	absolute pathogen	0	0	0	0	0	0	0	0	0	0	0	0	0	0	0	0	1	0	0	0	0	0	/	/	Validation group/positive
P113	ZSRT19S088	Department of infectious disease	female	55	19S1001270	sputum	clinical criteria	RTI-C	/	/	0	0	0	1	0	0	0	0	0	0	0	1	0	0	0	0	0	0	0	0	0	0	/	/	/
P114	ZSRT19B562	Department of infectious disease	female	52	19S1000139	BALF	non-infectious disease	non-RTI	/	/	0	0	0	0	0	0	0	0	0	0	0	0	0	0	0	0	0	0	0	0	0	0	Training group/negative	Training group/negative	Training group/negative
P114	ZSRT19L563	Department of infectious disease	female	52	19S2000142	lung tissue	non-infectious disease	non-RTI	/	/	0	0	0	0	0	0	0	0	0	0	0	0	0	0	0	0	0	0	0	0	0	0	Validation group/negative	Training group/negative	Validation group/negative
P114	ZSRT19S564	Department of infectious disease	female	52	19S2000143	sputum	non-infectious disease	non-RTI	/	/	0	0	0	0	0	0	0	0	0	0	0	0	0	0	0	0	0	0	0	0	0	0	Validation group/negative	Validation group/negative	Training group/negative
P115	ZSRT19B384	ICU (intensive care unit)	male	45	19S2000570	BALF	clinical criteria + microbiology	RTI-C+M	Pseudomonas aeruginosa	absolute pathogen	0	0	0	0	1	0	0	0	0	0	0	0	0	0	0	0	0	0	0	0	0	0	Training group/positive	/	/
P116	ZSRT19B121	Department of infectious disease	female	57	19S1001187	BALF	clinical criteria + microbiology	RTI-C+M	NTM	NTM	0	0	0	0	0	0	0	0	0	0	0	0	0	0	0	0	0	1	0	0	0	0	/	Training group/positive	/
P117	ZSRT18P721	Department of infectious disease	female	63	18S2000290	pleural fluid	clinical criteria + microbiology	RTI-C+M	Staphylococcus aureus	putative pathogen	0	1	0	0	0	0	0	0	0	0	1	0	0	0	0	0	0	0	0	0	0	0	Validation group/positive	/	/
P118	ZSRT19B594	Department of infectious disease	female	52	19S1000057	BALF	clinical criteria	RTI-C	/	/	0	0	0	0	1	0	0	0	0	0	0	0	0	1	0	0	0	0	0	0	0	0	/	/	/
P118	ZSRT19L575	Department of infectious disease	female	52	19S2000110	lung tissue	clinical criteria	RTI-C	/	/	0	0	0	0	0	0	0	0	0	0	0	0	0	0	0	0	0	0	0	0	0	0	/	/	/
P119	ZSRT19L0427	Department of infectious disease	female	48	19S12002260	lung tissue	non-infectious disease	non-RTI	/	/	0	0	0	0	0	0	0	0	0	0	0	0	0	0	0	0	0	0	0	0	0	0	Training group/negative	Training group/negative	Training group/negative
P120	ZSRT19B263	Department of infectious disease	female	52	19S1000847	BALF	clinical criteria	RTI-C	/	/	0	0	0	0	1	0	0	0	0	0	0	0	0	0	0	0	0	0	0	0	0	0	/	/	/
P121	ZSRT19B0342	Department of infectious disease	male	71	19S1001698	BALF	clinical criteria	RTI-C	/	/	0	0	1	1	0	0	0	0	0	0	0	0	0	0	0	0	0	0	0	0	0	0	/	/	/
P122	ZSRT19S0550	Department of infectious disease	female	61	19S2002207	sputum	clinical criteria	RTI-C	/	/	0	0	1	0	0	0	0	0	0	0	0	0	0	0	0	0	0	0	0	0	0	0	/	/	/
P123	ZSRT17P0218	Department of medicine	male	51	17S0587589	pleural fluid	clinical criteria	RTI-C	/	/	0	0	0	0	0	0	0	0	0	0	0	0	1	0	0	0	0	0	0	0	0	0	/	/	/
P124	ZSRT18B0292	Department of infectious disease	female	61	18S4340072	BALF	clinical criteria	RTI-C	/	/	0	0	0	0	0	0	0	0	0	0	0	0	0	0	0	0	0	0	0	0	0	0	/	/	/
P125	ZSRT17B0032	Department of infectious disease	male	23	17S0517278	BALF	clinical criteria	RTI-C	/	/	0	0	0	0	0	0	0	0	0	0	0	0	0	0	0	0	0	0	0	0	0	0	/	/	/
P126	ZSRT19S0325	Department of infectious disease	male	63	19S1001447	sputum	clinical criteria	RTI-C	/	/	0	0	0	0	0	0	0	0	0	0	0	1	0	0	0	0	1	0	0	0	0	0	/	/	/
P127	ZSRT18B774	Department of infectious disease	female	64	18S2000166	BALF	clinical criteria	RTI-C	/	/	0	0	0	0	0	0	0	0	0	0	0	0	0	0	0	0	1	0	0	0	0	0	/	/	/
P128	ZSRT19S605	ICU (intensive care unit)	male	57	19S1000027	sputum	non-infectious disease	non-RTI	/	/	0	0	1	1	0	0	0	0	0	0	0	0	0	0	0	0	0	0	1	0	0	0	Training group/negative	Training group/negative	Training group/negative
P129	ZSRT17B0124	Department of infectious disease	male	41	17S0586385	BALF	clinical criteria + microbiology	RTI-C+M	Cryptococcus	absolute pathogen	0	0	0	0	0	0	0	0	0	0	0	0	0	0	0	0	0	0	0	0	0	0	/	/	Training group/positive
P130	ZSRT19S0511	Department of infectious disease	male	65	19S2002012	sputum	clinical criteria	RTI-C	/	/	0	0	0	0	0	0	0	0	0	0	0	0	0	0	0	0	0	0	0	0	0	0	/	/	/
P131	ZSRT19S301	Department of infectious disease	female	72	19S1000751	sputum	clinical criteria	RTI-C	/	/	0	0	0	0	0	0	0	0	0	0	0	0	0	0	0	0	0	0	0	0	0	0	/	/	/
P132	ZSRT19B319	Department of hematology	male	52	19S1000706	BALF	clinical criteria	RTI-C	/	/	0	0	0	1	0	0	0	0	0	0	0	0	0	0	0	0	0	0	0	0	0	0	/	/	/
P133	ZSRT19P295	Emergency room	male	75	19S1000769	pleural fluid	non-infectious disease	non-RTI	/	/	0	0	0	0	0	0	0	0	0	0	0	0	0	0	0	0	0	0	0	0	0	0	Training group/negative	Training group/negative	Validation group/negative
P134	ZSRT17S0175	Department of infectious disease	male	84	17S0587155	sputum	clinical criteria	RTI-C	/	/	0	0	0	0	0	0	0	0	0	0	0	0	0	0	0	0	0	0	0	0	0	0	/	/	/
P135	ZSRT17B0052	Department of infectious disease	female	44	17S0585423	BALF	clinical criteria	RTI-C	/	/	0	0	0	0	0	0	0	0	0	0	0	0	0	0	0	0	0	0	0	0	0	0	/	/	/
P136	ZSRT19S257	Department of infectious disease	male	61	19S1000864	sputum	clinical criteria	RTI-C	/	/	0	0	0	0	1	0	0	0	0	0	0	0	0	0	0	0	0	0	0	0	0	0	/	/	/
P137	ZSRT19B0466	Department of infectious disease	female	54	19S2001688	BALF	clinical criteria	RTI-C	/	/	0	0	0	0	0	0	0	0	0	0	0	0	0	0	0	0	1	0	0	0	0	0	/	/	/
P138	ZSRT19B399	Department of infectious disease	female	66	19S2000535	BALF	non-infectious disease	non-RTI	/	/	0	1	0	0	0	0	0	0	0	0	0	0	0	0	0	0	0	0	0	0	0	0	Validation group/negative	Validation group/negative	Validation group/negative
P139	ZSRT17P0199	Department of infectious disease	male	51	17S0587280	pleural fluid	clinical criteria + microbiology	RTI-C+M	Cryptococcus	absolute pathogen	0	0	0	1	0	0	0	0	0	0	0	0	0	0	0	0	0	0	0	0	0	0	/	/	Training group/positive
P139	ZSRT17B0206	Department of infectious disease	male	51	17S0587311	BALF	clinical criteria + microbiology	RTI-C+M	Cryptococcus	absolute pathogen	0	0	0	1	0	0	0	0	0	0	0	0	0	0	0	0	0	0	0	0	0	0	/	/	Training group/positive
P139	ZSRT17S0211	Department of infectious disease	male	51	17S0587334	sputum	clinical criteria + microbiology	RTI-C+M	Cryptococcus	absolute pathogen	0	0	0	1	0	0	0	0	0	0	0	0	0	0	0	0	0	0	0	0	0	0	/	/	Training group/positive
P139	ZSRT17P0225	Department of infectious disease	male	51	17S0587660	pleural fluid	clinical criteria + microbiology	RTI-C+M	Cryptococcus	absolute pathogen	0	0	0	1	0	0	0	0	0	0	0	0	0	0	0	0	0	0	0	0	0	0	/	/	Validation group/positive
P140	ZSRT19B394	Department of infectious disease	male	53	19S2000549	BALF	clinical criteria	RTI-C	/	/	0	0	0	0	0	0	0	0	0	0	0	0	0	0	0	0	1	0	0	0	0	0	/	/	/
P141	ZSRT19S474	Department of infectious disease	female	57	19S1000351	sputum	non-infectious disease	non-RTI	/	/	0	0	0	0	0	0	0	0	0	0	0	0	0	0	0	0	0	0	0	0	0	0	Validation group/negative	Training group/negative	Training group/negative
P141	ZSRT19S377	Department of infectious disease	female	57	19S1000588	sputum	non-infectious disease	non-RTI	/	/	0	0	0	0	0	1	0	0	0	0	0	0	0	0	0	0	0	0	0	0	0	0	Training group/negative	Training group/negative	Validation group/negative
P142	ZSRT19L477	Department of infectious disease	male	54	19S1000344	lung tissue	clinical criteria	RTI-C	/	/	0	1	0	0	0	0	0	0	0	0	0	0	0	0	0	0	0	0	0	0	0	0	/	/	/
P143	ZSRT17B0113	Department of infectious disease	male	67	17S0586333	BALF	clinical criteria + microbiology	RTI-C+M	Cryptococcus	absolute pathogen	0	0	0	0	0	0	0	0	0	0	0	0	0	0	0	0	0	0	0	0	1	0	/	/	Training group/positive
P144	ZSRT19B593	Department of infectious disease	male	56	19S1000059	BALF	clinical criteria	RTI-C	/	/	0	0	0	0	0	0	0	0	0	0	0	0	0	0	0	0	0	0	0	0	0	0	/	/	/
P144	ZSRT19S464	Department of infectious disease	male	56	19S1000389	sputum	clinical criteria	RTI-C	/	/	0	0	0	0	0	0	0	0	0	0	0	0	0	0	0	0	0	0	0	0	0	0	/	/	/
P145	ZSRT17S0118	Department of infectious disease	male	68	17S0586364	sputum	clinical criteria	RTI-C	/	/	0	0	0	0	0	0	0	0	0	0	0	0	0	0	0	0	0	0	0	0	0	0	/	/	/
P145	ZSRT17S0123	Department of infectious disease	male	68	17S0586384	sputum	clinical criteria	RTI-C	/	/	0	0	0	0	1	0	0	0	0	0	0	0	0	0	0	0	0	0	0	0	0	0	/	/	/
P145	ZSRT17S0210	Department of infectious disease	male	68	17S0587332	sputum	clinical criteria	RTI-C	/	/	0	0	0	0	0	0	0	0	0	0	0	0	0	0	0	0	0	0	0	0	0	0	/	/	/
P146	ZSRT19S305	Department of infectious disease	female	56	19S2000745	sputum	clinical criteria	RTI-C	/	/	0	1	0	0	0	0	0	0	0	0	0	0	0	0	0	0	0	0	0	0	0	0	/	/	/
P147	ZSRT17B0169	Department of infectious disease	female	66	17S0587137	BALF	clinical criteria + microbiology	RTI-C+M	Aspergillus fumigatus	absolute pathogen	0	0	0	0	0	0	0	0	0	0	0	0	0	0	0	0	0	0	1	0	0	0	/	/	Training group/positive
P147	ZSRT17S0173	Department of infectious disease	female	66	17S0587153	sputum	clinical criteria + microbiology	RTI-C+M	Aspergillus fumigatus	absolute pathogen	0	0	0	0	0	0	0	0	0	0	0	0	0	0	0	0	0	0	0	0	0	0	/	/	Training group/positive
P148	ZSRT19S515	Department of infectious disease	female	73	19S1000265	sputum	clinical criteria	RTI-C	/	/	0	0	0	1	0	0	0	0	0	0	0	0	0	0	0	0	0	0	0	1	0	0	/	/	/
P149	ZSRT19S239	ICU (intensive care unit)	male	55	19S1000904	sputum	non-infectious disease	non-RTI	/	/	0	0	1	1	0	0	0	0	0	0	0	0	0	0	0	0	1	0	0	0	0	0	Training group/negative	Training group/negative	Validation group/negative
P150	ZSRT18B676	Department of infectious disease	female	48	18S2000411	BALF	clinical criteria	RTI-C	/	/	0	0	0	0	0	0	0	0	0	0	0	0	0	0	0	0	0	0	0	0	0	0	/	/	/
P151	ZSRT18B686	Department of infectious disease	male	66	18S1000392	BALF	clinical criteria + microbiology	RTI-C+M	MTB	absolute pathogen	0	0	0	0	0	0	0	0	0	0	0	0	0	0	0	0	1	0	0	0	0	0	/	Validation group/positive	/
P151	ZSRT18S687	Department of infectious disease	male	66	18S2000398	sputum	clinical criteria + microbiology	RTI-C+M	MTB	absolute pathogen	0	0	0	0	0	0	0	0	0	0	0	0	0	0	0	0	1	0	0	0	0	0	/	Validation group/positive	/
P152	ZSRT17B0267	Department of infectious disease	female	53	17S0835625	BALF	clinical criteria	RTI-C	/	/	0	0	0	0	1	0	0	0	0	0	0	0	0	0	0	0	0	0	0	0	0	0	/	/	/
P153	ZSRT17P0029	Department of infectious disease	female	29	17S0517265	pleural fluid	clinical criteria	RTI-C	/	/	0	0	0	0	0	0	0	0	0	0	0	0	0	0	0	0	1	0	0	0	0	0	/	/	/
P154	ZSRT17L0050	Department of infectious disease	male	63	17S0585416	lung tissue	clinical criteria + microbiology	RTI-C+M	Pseudomonas aeruginosa + Escherichia coli	absolute pathogen	0	0	0	1	1	0	0	0	0	0	0	0	0	0	0	0	0	0	0	0	0	0	Training group/positive	/	/
P155	ZSRT19B0364	Department of infectious disease	female	58	19S1001828	BALF	non-infectious disease	non-RTI	/	/	0	0	0	1	0	0	0	0	0	0	0	0	0	0	0	0	0	0	0	0	0	0	Validation group/negative	Validation group/negative	Validation group/negative
P156	ZSRT19S231	ICU (intensive care unit)	male	51	19S1000919	sputum	clinical criteria + microbiology	RTI-C+M	Klebsiella pneumoniae	putative pathogen	0	0	1	0	0	0	1	0	0	0	0	0	0	0	0	0	0	0	0	0	0	0	Validation group/positive	/	/
P156	ZSRT19B202	ICU (intensive care unit)	male	51	19S1000984	BALF	clinical criteria + microbiology	RTI-C+M	Klebsiella pneumoniae	putative pathogen	0	0	1	0	0	0	1	0	0	0	0	0	0	0	0	0	0	1	0	0	0	0	Training group/positive	/	/
P157	ZSRT19S0386	Department of infectious disease	male	88	19S1001939	sputum	non-infectious disease	non-RTI	/	/	0	0	0	1	0	0	0	0	0	0	0	0	0	0	0	0	1	0	0	0	0	0	Training group/negative	Training group/negative	Training group/negative
P158	ZSRT19B294	Department of respiratory medicine	female	66	19S1000778	BALF	clinical criteria	RTI-C	/	/	0	0	0	1	0	0	0	0	0	0	0	0	0	0	0	0	0	0	0	0	0	0	/	/	/
P159	ZSRT19L138	Department of infectious disease	female	17	19S1001146	lung tissue	non-infectious disease	non-RTI	/	/	0	1	0	0	0	0	0	0	0	0	0	0	0	0	0	0	0	0	0	0	0	0	Training group/negative	Training group/negative	Training group/negative
P160	ZSRT19P0473	Department of infectious disease	male	79	19S2001735	pleural fluid	non-infectious disease	non-RTI	/	/	0	0	0	1	0	0	0	0	0	0	0	0	0	0	0	0	0	0	0	0	0	0	Validation group/negative	Validation group/negative	Training group/negative
P161	ZSRT17B0012	Department of infectious disease	male	59	17S0517156	BALF	non-infectious disease	non-RTI	/	/	0	0	0	1	0	0	0	0	0	0	0	0	0	0	0	0	0	0	0	0	0	0	Validation group/negative	Validation group/negative	Validation group/negative
P162	ZSRT19P0484	Department of infectious disease	male	66	19S2001831	pleural fluid	clinical criteria + microbiology	RTI-C+M	Escherichia coli	putative pathogen	0	0	0	0	0	0	0	0	0	0	0	0	0	0	0	0	1	0	0	0	0	0	Validation group/positive	/	/
P163	ZSRT19S0456	Department of infectious disease	female	52	19S2001513	sputum	clinical criteria	RTI-C	/	/	0	0	0	0	0	0	0	0	0	0	0	0	0	0	0	0	0	0	0	0	0	0	/	/	/
P164	ZSRT18B645	Department of infectious disease	female	70	18S1000482	BALF	clinical criteria + microbiology	RTI-C+M	Aspergillus	absolute pathogen	0	0	0	0	0	0	0	0	0	0	0	0	0	0	0	0	0	0	1	0	0	0	/	/	Validation group/positive
P165	ZSRT19B058	Department of infectious disease	male	37	19S2001425	BALF	non-infectious disease	non-RTI	/	/	0	0	0	0	0	0	0	0	0	0	0	0	0	0	0	0	0	0	0	0	0	0	Validation group/negative	Validation group/negative	Validation group/negative
P166	ZSRT19B0378	Department of respiratory medicine	male	73	19S1001892	BALF	clinical criteria	RTI-C	/	/	0	0	0	0	0	0	0	0	0	0	0	0	0	0	0	0	0	0	1	0	0	0	/	/	/
P167	ZSRT18B801	Department of infectious disease	male	59	18S1000107	BALF	clinical criteria + microbiology	RTI-C+M	NTM	NTM	0	0	0	0	1	0	0	0	1	0	0	0	0	0	0	0	0	1	0	0	0	0	/	Validation group/positive	/
P168	ZSRT19P054	Department of infectious disease	male	53	19S1001437	pleural fluid	non-infectious disease	non-RTI	/	/	0	0	0	0	0	0	0	0	0	0	0	0	0	0	0	0	0	0	0	0	0	0	Validation group/negative	Validation group/negative	Training group/negative
P168	ZSRT19P0509	Department of infectious disease	male	53	19S2002003	pleural fluid	non-infectious disease	non-RTI	/	/	0	0	0	0	0	0	0	0	0	0	0	0	0	0	0	0	0	0	0	0	0	0	Training group/negative	Training group/negative	Validation group/negative
P169	ZSRT17B0054	Department of infectious disease	female	69	17S0585445	BALF	clinical criteria	RTI-C	/	/	0	0	0	0	0	0	0	0	0	0	0	0	0	0	0	0	0	0	0	0	0	0	/	/	/
P170	ZSRT19S234	Department of infectious disease	male	76	19S1000920	sputum	clinical criteria + microbiology	RTI-C+M	NTM	NTM	0	0	0	0	0	0	0	0	0	0	0	0	0	0	0	0	0	1	1	0	0	0	/	Validation group/positive	/
P171	ZSRT19S432	Department of infectious disease	male	62	19S1000463	sputum	clinical criteria	RTI-C	/	/	0	0	0	1	0	0	0	0	0	0	0	0	0	0	0	0	0	0	0	0	0	0	/	/	/
P171	ZSRT19S415	Department of infectious disease	male	62	19S2000510	sputum	clinical criteria	RTI-C	/	/	0	0	0	1	0	0	0	0	0	0	0	0	0	1	0	0	0	0	0	0	0	0	/	/	/
P171	ZSRT19S385	Department of infectious disease	male	62	19S2000569	sputum	clinical criteria	RTI-C	/	/	0	0	0	1	0	0	0	0	0	0	0	0	0	0	0	0	0	0	0	0	0	0	/	/	/
P172	ZSRT19B332	Department of infectious disease	male	44	19S1000700	BALF	clinical criteria	RTI-C	/	/	0	0	0	0	0	0	0	0	0	0	0	0	0	0	0	0	1	0	0	0	0	0	/	/	/
P173	ZSRT19L177	Department of infectious disease	female	72	19S1001040	lung tissue	non-infectious disease	non-RTI	/	/	0	0	0	1	0	0	0	0	0	0	0	0	0	0	0	0	0	0	0	0	0	0	Training group/negative	Validation group/negative	Training group/negative
P174	ZSRT19P0312	Department of infectious disease	male	55	19S1000646	pleural fluid	clinical criteria	RTI-C	/	/	0	0	0	0	0	0	0	0	0	0	0	0	0	0	0	0	0	0	0	0	0	0	/	/	/
P174	ZSRT19P347	Department of infectious disease	male	55	19S2000663	pleural fluid	clinical criteria	RTI-C	/	/	0	0	0	0	0	0	0	0	0	0	0	0	0	0	0	0	0	0	0	0	0	0	/	/	/
P175	ZSRT19S0495	Department of infectious disease	female	87	19S2001918	sputum	clinical criteria + microbiology	RTI-C+M	NTM	NTM	0	0	0	0	1	0	0	0	0	0	0	0	0	0	0	0	0	0	0	0	0	0	/	Training group/positive	/
P176	ZSRT19S0352	Department of infectious disease	male	70	19S1001738	sputum	clinical criteria + microbiology	RTI-C+M	NTM	NTM	0	0	0	1	0	0	0	0	0	0	0	0	0	0	0	0	0	1	1	0	0	0	/	Training group/positive	/
P176	ZSRT19S0463	Department of infectious disease	male	70	19S2001673	sputum	clinical criteria + microbiology	RTI-C+M	NTM	NTM	0	0	0	1	0	0	0	0	0	0	0	0	0	0	0	0	0	0	1	0	0	0	/	Training group/positive	/
P176	ZSRT19S0487	Department of infectious disease	male	70	19S2001838	sputum	clinical criteria + microbiology	RTI-C+M	NTM	NTM	0	0	0	1	0	0	1	0	0	0	0	0	0	0	0	0	0	1	1	0	0	0	/	Validation group/positive	/
P177	ZSRT19P410	Department of infectious disease	male	52	19S1000516	pleural fluid	non-infectious disease	non-RTI	/	/	0	0	0	0	0	0	0	0	0	0	0	0	0	0	0	0	0	0	0	0	0	0	Training group/negative	Training group/negative	Validation group/negative
P177	ZSRT19P376	Department of infectious disease	male	52	19S2000590	pleural fluid	non-infectious disease	non-RTI	/	/	0	0	0	0	0	0	0	0	0	0	0	0	0	0	0	0	0	0	0	0	0	0	Validation group/negative	Validation group/negative	Training group/negative
P178	ZSRT19L183	Department of infectious disease	male	63	19S1001031	lung tissue	clinical criteria + microbiology	RTI-C+M	MTB	absolute pathogen	0	0	0	1	0	0	0	0	0	0	1	0	0	0	0	0	1	0	1	0	0	0	/	Training group/positive	/
P179	ZSRT19L402	Department of infectious disease	male	64	19S2000537	lung tissue	clinical criteria	RTI-C	/	/	0	0	0	0	0	0	0	0	0	0	0	0	0	0	0	0	0	0	0	0	0	0	/	/	/
P180	ZSRT18S820	Department of infectious disease	female	71	18S2000043	sputum	clinical criteria + microbiology	RTI-C+M	Aspergillus fumigatus + Scedosporium apiospermum	absolute pathogen	0	0	0	0	0	0	0	0	0	0	0	0	0	0	0	0	0	0	0	0	0	0	/	/	Validation group/positive
P181	ZSRT18L698	Department of infectious disease	female	58	18S2000349	lung tissue	clinical criteria	RTI-C	/	/	0	0	0	0	0	0	0	0	0	0	0	0	0	0	0	0	1	0	0	0	0	0	/	/	/
P181	ZSRT18B696	Department of infectious disease	female	58	18S2000352	BALF	clinical criteria	RTI-C	/	/	0	0	0	0	0	0	0	0	0	0	0	0	0	0	0	0	0	0	0	0	0	0	/	/	/
P181	ZSRT18S693	Department of infectious disease	female	58	18S2000362	sputum	clinical criteria	RTI-C	/	/	0	0	0	0	0	0	0	0	0	0	0	0	0	0	0	0	0	0	0	0	0	0	/	/	/
P182	ZSRT19L0341	Department of infectious disease	male	38	19S1001686	lung tissue	clinical criteria	RTI-C	/	/	0	0	0	1	0	0	0	0	0	0	0	0	0	0	0	0	1	0	0	0	0	0	/	/	/
P182	ZSRT19B0465	Department of infectious disease	male	38	19S2001687	BALF	clinical criteria	RTI-C	/	/	0	0	0	1	0	0	0	0	0	0	0	0	0	0	0	0	0	0	1	0	0	0	/	/	/
P183	ZSRT19S386	Department of respiratory medicine	female	53	19S1000567	sputum	clinical criteria	RTI-C	/	/	0	0	0	0	0	0	0	0	0	0	0	0	0	0	0	0	0	0	0	0	0	0	/	/	/
P184	ZSRT17P0001	Department of infectious disease	female	67	17S0516746	pleural fluid	clinical criteria	RTI-C	/	/	0	0	0	1	0	0	0	0	0	0	0	0	0	0	0	0	0	0	0	0	0	0	/	/	/
P185	ZSRT17S0237	Department of infectious disease	male	77	17S0587710	sputum	clinical criteria	RTI-C	/	/	0	0	0	0	0	0	0	0	0	0	0	0	0	0	0	0	1	0	0	0	0	0	/	/	/
P186	ZSRT17P0200	Department of infectious disease	female	59	17S0587281	pleural fluid	non-infectious disease	non-RTI	/	/	0	0	0	1	0	0	0	0	0	0	0	0	0	0	0	0	0	0	0	0	0	0	Training group/negative	Training group/negative	Validation group/negative
P187	ZSRT19B011	ICU (intensive care unit)	male	69	19S1001607	BALF	clinical criteria	RTI-C	/	/	0	1	0	1	1	0	0	0	0	0	0	0	0	0	0	0	0	0	0	0	0	0	/	/	/
P188	ZSRT17S0192	Department of infectious disease	male	50	17S0587250	sputum	clinical criteria + microbiology	RTI-C+M	Aspergillus	absolute pathogen	0	0	0	0	0	0	0	0	0	0	0	0	0	0	0	0	0	0	1	0	0	0	/	/	Validation group/positive
P188	ZSRT17B0198	Department of infectious disease	male	50	17S0587279	BALF	clinical criteria + microbiology	RTI-C+M	Aspergillus	absolute pathogen	0	0	0	0	0	0	0	0	0	0	0	0	0	0	0	0	0	0	1	0	0	0	/	/	Training group/positive
P189	ZSRT17S0030	Department of infectious disease	female	35	17S0517272	sputum	clinical criteria + microbiology	RTI-C+M	Escherichia coli	putative pathogen	0	0	0	0	1	0	0	0	0	0	0	0	0	0	0	0	0	0	0	0	0	0	Validation group/positive	/	/
P190	ZSRT18B654	Department of infectious disease	female	51	18S1000466	BALF	non-infectious disease	non-RTI	/	/	0	0	0	0	0	0	0	0	0	0	0	0	0	0	0	0	0	0	0	0	0	0	Validation group/negative	Validation group/negative	Validation group/negative
P190	ZSRT18L651	Department of infectious disease	female	51	18S2000467	lung tissue	non-infectious disease	non-RTI	/	/	0	0	0	0	0	0	0	0	0	0	0	0	0	0	0	0	0	0	0	0	0	0	Validation group/negative	Validation group/negative	Validation group/negative
P191	ZSRT19S0401	Department of medicine	female	77	19S1002065	sputum	clinical criteria	RTI-C	/	/	0	1	0	0	0	0	0	0	0	0	0	0	0	0	0	0	0	0	0	0	0	0	/	/	/
P192	ZSRT18S787	Department of infectious disease	male	66	18S1000141	sputum	clinical criteria	RTI-C	/	/	0	0	0	0	1	0	0	0	0	1	0	0	0	0	0	0	0	0	0	0	0	0	/	/	/
P193	ZSRT17S0167	Department of infectious disease	female	44	17S0587118	sputum	clinical criteria	RTI-C	/	/	0	0	0	0	0	0	0	0	0	0	0	0	0	0	0	0	0	0	0	0	0	0	/	/	/
P194	ZSRT19S0500	Department of infectious disease	female	28	19S2001936	sputum	clinical criteria	RTI-C	/	/	0	0	0	0	0	0	0	0	0	0	0	0	0	0	0	0	1	0	0	0	0	0	/	/	/
P195	ZSRT19L0316	Department of infectious disease	male	64	19S1001114	lung tissue	clinical criteria + microbiology	RTI-C+M	Cryptococcus	absolute pathogen	0	0	0	0	0	0	0	0	0	0	0	0	0	0	0	0	0	0	0	0	1	0	/	/	Validation group/positive
P196	ZSRT18P0289	Department of infectious disease	male	75	18S3000096	pleural fluid	clinical criteria	RTI-C	/	/	0	0	0	1	1	0	0	0	0	0	0	0	0	0	0	0	0	0	0	0	0	0	/	/	/
P197	ZSRT19S370	ICU (intensive care unit)	male	78	19S1000608	sputum	clinical criteria	RTI-C	/	/	0	0	0	0	0	1	0	0	0	0	0	0	0	0	0	0	0	0	0	0	0	0	/	/	/
P198	ZSRT19L0361	Department of infectious disease	male	61	19S1001814	lung tissue	clinical criteria + microbiology	RTI-C+M	Cryptococcus	absolute pathogen	0	0	0	0	0	0	0	0	0	0	0	0	0	0	0	0	0	1	0	0	1	0	/	/	Validation group/positive
P199	ZSRT17S0129	ICU (intensive care unit)	male	38	17S0586412	sputum	clinical criteria + microbiology	RTI-C+M	Klebsiella pneumoniae	putative pathogen	0	0	0	0	0	1	0	0	0	0	0	0	0	0	0	0	0	0	0	0	0	0	Training group/positive	/	/
P200	ZSRT19B510	ICU (intensive care unit)	male	76	19S1000276	BALF	clinical criteria	RTI-C	/	/	0	0	0	0	0	0	0	0	0	0	0	0	0	0	0	0	0	0	0	0	0	0	/	/	/
P200	ZSRT19S490	ICU (intensive care unit)	male	76	19S1000313	sputum	clinical criteria	RTI-C	/	/	0	0	0	0	0	0	0	0	0	0	0	0	0	0	0	0	0	0	0	0	0	0	/	/	/
P201	ZSRT19P443	Department of infectious disease	male	72	19S1000444	pleural fluid	clinical criteria + microbiology	RTI-C+M	NTM	NTM	0	1	0	0	0	0	0	0	0	0	0	0	0	0	0	0	0	1	0	0	0	0	/	Validation group/positive	/
P201	ZSRT19S436	Department of infectious disease	male	72	19S1000452	sputum	clinical criteria + microbiology	RTI-C+M	NTM	NTM	0	1	0	0	0	0	0	0	0	0	0	0	0	0	0	0	0	1	0	0	0	0	/	Training group/positive	/
P201	ZSRT19S0564	Department of infectious disease	male	72	19S22002294	sputum	clinical criteria + microbiology	RTI-C+M	NTM	NTM	0	1	0	0	0	0	0	0	0	0	0	0	0	0	0	0	0	1	0	0	0	0	/	Validation group/positive	/
P202	ZSRT19L551	Department of infectious disease	female	71	19S2000179	lung tissue	clinical criteria + microbiology	RTI-C+M	Aspergillus	absolute pathogen	0	0	0	0	0	0	0	0	0	0	0	1	0	0	0	0	0	0	0	0	0	0	/	/	Training group/positive
P203	ZSRT19S580	Department of infectious disease	male	77	19S1000089	sputum	clinical criteria	RTI-C	/	/	0	0	0	0	0	0	0	0	0	0	0	0	0	0	0	0	0	0	0	0	0	0	/	/	/
P204	ZSRT18B800	Department of infectious disease	male	61	18S1000108	BALF	clinical criteria + microbiology	RTI-C+M	Aspergillus	absolute pathogen	0	0	0	0	1	0	0	0	0	0	0	0	0	0	0	0	0	0	1	0	0	0	/	/	Training group/positive
P205	ZSRT19L126	Department of infectious disease	male	67	19S1001179	lung tissue	clinical criteria + microbiology	RTI-C+M	MTB	absolute pathogen	0	0	0	0	0	0	0	0	0	0	0	0	0	0	0	0	1	0	0	0	0	0	/	Training group/positive	/
P206	ZSRT19B0531	Department of infectious disease	female	71	19S2002124	BALF	non-infectious disease	non-RTI	/	/	0	0	0	0	0	0	0	0	0	0	0	0	0	0	0	0	0	0	0	0	0	0	Validation group/negative	Validation group/negative	Validation group/negative
P207	ZSRT19P0517	Department of infectious disease	female	66	19S2002035	pleural fluid	non-infectious disease	non-RTI	/	/	0	0	0	0	0	0	0	0	0	0	0	0	0	0	0	0	0	0	0	0	0	0	Training group/negative	Validation group/negative	Training group/negative
P208	ZSRT17P0155	Department of infectious disease	female	33	17S0587053	pleural fluid	clinical criteria	RTI-C	/	/	0	0	0	0	0	0	0	0	0	0	0	0	0	0	0	0	0	0	0	0	0	0	/	/	/
P209	ZSRT17S0007	ICU (intensive care unit)	male	28	17S0516822	sputum	clinical criteria	RTI-C	/	/	0	0	1	0	0	1	0	0	0	0	0	0	0	0	0	0	0	0	0	0	0	0	/	/	/
P210	ZSRT19B046	Department of infectious disease	male	59	19S1001488	BALF	non-infectious disease	non-RTI	/	/	0	1	0	0	0	0	0	0	0	0	0	1	0	0	0	0	0	0	0	0	0	0	Validation group/negative	Validation group/negative	Validation group/negative
P211	ZSRT18S0281	Department of infectious disease	female	55	18S1000323	sputum	clinical criteria	RTI-C	/	/	0	0	0	1	0	0	0	0	0	0	0	0	1	0	0	0	0	0	0	1	0	0	/	/	/
P212	ZSRT19L161	Department of infectious disease	male	64	19S1001079	lung tissue	non-infectious disease	non-RTI	/	/	0	0	0	1	0	0	0	0	0	0	0	0	0	0	0	0	0	0	0	0	0	0	Validation group/negative	Training group/negative	Validation group/negative
P213	ZSRT18L761	Department of infectious disease	female	31	18S1000194	lung tissue	non-infectious disease	non-RTI	/	/	0	1	0	1	0	0	0	0	0	0	0	0	0	0	0	0	1	0	0	0	0	0	Training group/negative	Validation group/negative	Training group/negative
P214	ZSRT18S627	ICU (intensive care unit)	male	59	18S1000514	sputum	non-infectious disease	non-RTI	/	/	0	0	1	1	0	0	0	0	0	0	0	0	0	0	0	0	0	0	0	0	0	0	Validation group/negative	Validation group/negative	Training group/negative
P214	ZSRT19B586	ICU (intensive care unit)	male	59	19S1000066	BALF	non-infectious disease	non-RTI	/	/	0	0	1	1	0	0	0	0	0	0	0	0	0	0	0	0	0	0	0	0	0	0	Training group/negative	Training group/negative	Training group/negative
P214	ZSRT19S543	ICU (intensive care unit)	male	59	19S1000193	sputum	non-infectious disease	non-RTI	/	/	0	0	1	1	0	0	0	0	0	0	1	0	0	0	0	0	0	0	0	0	0	0	Training group/negative	Training group/negative	Training group/negative
P215	ZSRT19L260	Department of infectious disease	male	55	19S1000860	lung tissue	clinical criteria	RTI-C	/	/	0	0	0	0	0	0	0	0	0	0	0	0	0	0	0	0	0	0	0	0	0	0	/	/	/
P215	ZSRT19L249	Department of infectious disease	male	55	19S2000887	lung tissue	clinical criteria	RTI-C	/	/	0	0	0	0	0	0	0	0	0	0	0	0	0	0	0	0	0	0	0	0	0	0	/	/	/
P215	ZSRT19B248	Department of infectious disease	male	55	19S2000894	BALF	clinical criteria	RTI-C	/	/	0	0	0	0	0	0	0	0	0	0	0	0	0	0	0	0	1	0	0	0	0	0	/	/	/
P216	ZSRT17S0196	Department of infectious disease	female	54	17S0587277	sputum	clinical criteria	RTI-C	/	/	0	0	0	0	0	0	0	0	0	0	0	0	0	0	0	0	0	0	0	0	0	0	/	/	/
P216	ZSRT17L0217	Department of infectious disease	female	54	17S0587579	lung tissue	clinical criteria	RTI-C	/	/	0	0	0	0	0	0	0	0	0	0	0	0	0	0	0	0	0	0	0	0	0	0	/	/	/
P217	ZSRT19B437	Department of infectious disease	male	66	19S2000456	BALF	clinical criteria	RTI-C	/	/	0	0	0	0	0	0	0	0	0	0	0	0	0	0	0	0	0	0	0	0	0	0	/	/	/
P218	ZSRT19B118	ICU (intensive care unit)	male	63	19S1001194	BALF	clinical criteria	RTI-C	/	/	0	0	0	0	0	0	0	0	0	0	0	0	0	0	0	0	0	0	0	0	0	0	/	/	/
P219	ZSRT17B0079	Department of surgery	female	62	17S0585553	BALF	non-infectious disease	non-RTI	/	/	0	0	0	1	0	0	0	0	0	0	0	0	0	0	0	0	0	0	0	0	0	0	Validation group/negative	Validation group/negative	Validation group/negative
P220	ZSRT17B0028	Department of infectious disease	male	22	17S0517261	BALF	clinical criteria + microbiology	RTI-C+M	Cryptococcus	absolute pathogen	0	0	0	0	0	0	0	0	0	0	0	0	0	1	0	0	0	0	0	0	1	0	/	/	Training group/positive
P221	ZSRT17S0181	Department of infectious disease	female	65	17S0587174	sputum	clinical criteria	RTI-C	/	/	0	0	0	0	0	0	0	0	0	0	0	0	0	0	0	0	0	0	0	0	0	0	/	/	/
P222	ZSRT19S286	Emergency room	male	61	19S1000801	sputum	clinical criteria	RTI-C	/	/	0	0	0	0	0	0	0	0	0	0	0	0	0	0	0	0	0	0	0	0	0	0	/	/	/
P223	ZSRT19L445	Emergency room	male	29	19S1000431	lung tissue	clinical criteria	RTI-C	/	/	0	0	0	0	0	0	0	0	0	0	0	0	0	0	0	0	1	0	0	0	0	0	/	/	/
P224	ZSRT19S214	Department of infectious disease	female	29	19S1000962	sputum	non-infectious disease	non-RTI	/	/	0	0	0	0	0	0	0	0	0	0	0	0	0	0	0	0	0	0	0	0	0	0	Training group/negative	Validation group/negative	Training group/negative
P225	ZSRT19B155	ICU (intensive care unit)	male	80	19S1001100	BALF	clinical criteria + microbiology	RTI-C+M	Acinetobacter baumannii	putative pathogen	0	0	0	1	0	0	0	0	0	0	0	0	0	1	0	0	0	0	1	0	0	0	Validation group/positive	/	/
P226	ZSRT19B493	Department of infectious disease	male	69	19S1000307	BALF	clinical criteria + microbiology	RTI-C+M	MTB	absolute pathogen	0	0	0	0	0	0	0	0	0	0	0	0	0	0	0	0	1	0	0	0	0	0	/	Training group/positive	/
P227	ZSRT19S170	Department of infectious disease	male	58	19S2001055	sputum	clinical criteria	RTI-C	/	/	0	0	0	0	0	0	0	0	0	0	0	0	0	0	0	0	1	0	0	1	0	0	/	/	/
P228	ZSRT19L0405	Department of infectious disease	male	52	19S1002098	lung tissue	clinical criteria	RTI-C	/	/	0	0	0	0	0	0	0	0	0	0	0	0	0	0	0	0	1	0	0	0	0	0	/	/	/
P228	ZSRT19S0533	Department of infectious disease	male	52	19S2002132	sputum	clinical criteria	RTI-C	/	/	0	0	0	0	0	0	0	0	0	0	0	0	0	0	0	0	0	0	0	0	0	0	/	/	/
P228	ZSRT19L0536	Department of infectious disease	male	52	19S2002158	lung tissue	clinical criteria	RTI-C	/	/	0	0	0	0	0	0	0	0	0	0	0	0	0	0	0	0	0	0	0	0	0	0	/	/	/
P228	ZSRT19S0538	Department of infectious disease	male	52	19S2002164	sputum	clinical criteria	RTI-C	/	/	0	0	0	0	0	0	0	0	0	0	0	0	0	0	0	0	1	0	0	0	0	0	/	/	/
P229	ZSRT19S0546	Department of infectious disease	female	79	19S2002184	sputum	clinical criteria	RTI-C	/	/	0	0	0	0	0	0	0	0	0	0	0	0	0	0	0	0	0	0	0	0	0	0	/	/	/
P229	ZSRT19P0563	Department of infectious disease	female	79	19S22002293	pleural fluid	clinical criteria	RTI-C	/	/	0	0	0	0	0	0	0	0	0	0	0	0	0	0	0	0	0	0	0	0	0	0	/	/	/
P230	ZSRT19L065	Department of infectious disease	female	42	19S1001381	lung tissue	clinical criteria + microbiology	RTI-C+M	MTB	absolute pathogen	0	0	0	0	0	0	0	0	0	0	0	0	0	0	0	0	1	0	1	0	0	0	/	Validation group/positive	/
P231	ZSRT19S0540	Department of infectious disease	male	68	19S2002166	sputum	clinical criteria	RTI-C	/	/	0	1	0	0	0	0	0	0	0	0	0	0	0	0	0	0	0	0	0	0	0	0	/	/	/
P231	ZSRT19P0551	Department of infectious disease	male	68	19S2002208	pleural fluid	clinical criteria	RTI-C	/	/	0	1	0	0	0	0	0	0	0	0	0	0	0	0	0	0	0	0	0	0	0	0	/	/	/
P232	ZSRT19B0368	ICU (intensive care unit)	male	37	19S1001846	BALF	clinical criteria	RTI-C	/	/	0	0	1	0	0	0	0	0	0	0	0	0	0	0	0	0	0	0	0	1	0	0	/	/	/
P233	ZSRT18L0283	Department of infectious disease	male	54	18S1000338	lung tissue	non-infectious disease	non-RTI	/	/	0	0	0	1	0	0	0	0	0	0	0	0	0	0	0	0	0	0	0	0	0	0	Training group/negative	Training group/negative	Training group/negative
P233	ZSRT18S714	Department of infectious disease	male	54	18S2000308	sputum	non-infectious disease	non-RTI	/	/	0	0	0	1	0	0	0	0	0	0	0	0	0	0	0	0	0	0	0	0	0	0	Validation group/negative	Training group/negative	Training group/negative
P234	ZSRT19B194	Department of hematology	female	36	19S1000995	BALF	non-infectious disease	non-RTI	/	/	0	0	1	1	0	0	0	0	0	0	0	0	0	0	0	0	0	0	0	0	0	0	Training group/negative	Validation group/negative	Training group/negative
P235	ZSRT17B0180	Department of infectious disease	male	65	17S0587173	BALF	clinical criteria + microbiology	RTI-C+M	Nocardia	absolute pathogen	0	0	0	0	0	0	0	0	0	0	0	0	0	0	0	1	0	0	0	0	0	0	Validation group/positive	/	/
P236	ZSRT19S0327	ICU (intensive care unit)	female	52	19S1001457	sputum	non-infectious disease	non-RTI	/	/	1	0	0	1	0	1	0	0	0	0	0	0	0	0	0	0	0	0	0	0	0	0	Validation group/negative	Validation group/negative	Training group/negative
P237	ZSRT19B523	Department of infectious disease	male	35	19S1000253	BALF	clinical criteria + microbiology	RTI-C+M	NTM	NTM	0	0	0	0	0	0	0	0	0	0	0	0	0	0	0	0	0	0	0	0	0	0	/	Training group/positive	/
P237	ZSRT19B203	Department of infectious disease	male	35	19S1000985	BALF	clinical criteria + microbiology	RTI-C+M	NTM	NTM	0	0	0	0	0	0	0	0	0	0	0	0	0	0	0	0	0	0	0	0	0	0	/	Training group/positive	/
P237	ZSRT19L522	Department of infectious disease	male	35	19S2000254	lung tissue	clinical criteria + microbiology	RTI-C+M	NTM	NTM	0	0	0	0	0	0	0	0	0	0	0	0	0	0	0	0	0	0	0	0	0	0	/	Validation group/positive	/
P238	ZSRT19B482	Department of infectious disease	male	70	19S1000343	BALF	non-infectious disease	non-RTI	/	/	0	0	0	0	0	0	0	0	0	0	0	0	0	0	0	0	0	0	0	0	0	0	Validation group/negative	Validation group/negative	Validation group/negative
P239	ZSRT19L334	Department of infectious disease	male	59	19S1000683	lung tissue	clinical criteria + microbiology	RTI-C+M	NTM	NTM	0	0	0	0	0	0	0	0	0	0	0	0	0	0	0	0	0	0	0	0	0	0	/	Validation group/positive	/
P239	ZSRT19B336	Department of infectious disease	male	59	19S2000684	BALF	clinical criteria + microbiology	RTI-C+M	NTM	NTM	0	0	0	0	0	0	0	0	0	0	0	0	0	0	0	0	0	0	0	0	0	0	/	Training group/positive	/
P240	ZSRT18B824	Department of infectious disease	male	28	18S1000011	BALF	non-infectious disease	non-RTI	/	/	0	0	0	0	1	0	0	0	0	0	0	0	0	0	0	0	0	0	0	0	0	0	Training group/negative	Training group/negative	Training group/negative
P241	ZSRT19B0434	Department of infectious disease	male	62	19S12002292	BALF	non-infectious disease	non-RTI	/	/	0	0	0	0	0	0	0	0	0	0	0	0	0	0	0	0	0	0	0	0	0	0	Validation group/negative	Validation group/negative	Validation group/negative
P242	ZSRT18S779	Department of infectious disease	female	31	18S1000154	sputum	clinical criteria	RTI-C	/	/	0	0	0	0	1	0	0	0	0	0	0	0	0	0	0	0	0	0	0	0	0	0	/	/	/
P243	ZSRT18B730	Department of infectious disease	female	27	18S1000269	BALF	clinical criteria	RTI-C	/	/	0	1	0	0	0	0	0	0	0	0	0	0	0	0	0	0	0	0	0	0	0	0	/	/	/
P244	ZSRT18S805	ICU (intensive care unit)	male	72	18S1000091	sputum	clinical criteria + microbiology	RTI-C+M	Acinetobacter baumannii	putative pathogen	0	0	0	0	0	0	0	0	0	0	0	0	1	0	0	0	0	0	0	0	0	0	Training group/positive	/	/
P245	ZSRT19B547	Department of infectious disease	female	51	19S1000185	BALF	clinical criteria + microbiology	RTI-C+M	NTM	NTM	0	1	0	1	1	0	0	0	0	0	0	0	0	0	0	0	0	0	1	0	0	0	/	Training group/positive	/
P246	ZSRT17B0115	Department of infectious disease	male	60	17S0586335	BALF	clinical criteria + microbiology	RTI-C+M	Aspergillus	absolute pathogen	0	0	0	1	0	0	0	0	1	0	0	0	0	0	0	0	0	0	1	0	0	0	/	/	Training group/positive
P246	ZSRT17S0128	Department of infectious disease	male	60	17S0586411	sputum	clinical criteria + microbiology	RTI-C+M	Aspergillus	absolute pathogen	0	0	0	1	0	0	0	0	0	0	0	0	0	0	0	0	0	0	1	0	0	0	/	/	Training group/positive
P246	ZSRT17S0149	Department of infectious disease	male	60	17S0587043	sputum	clinical criteria + microbiology	RTI-C+M	Aspergillus	absolute pathogen	0	0	0	1	0	0	0	0	0	0	0	0	0	0	0	0	0	0	0	0	0	0	/	/	Validation group/positive
P247	ZSRT19S195	Department of infectious disease	male	50	19S1000996	sputum	clinical criteria	RTI-C	/	/	0	0	0	1	0	0	0	0	0	0	0	0	0	0	0	0	0	0	0	0	0	0	/	/	/
P248	ZSRT18P652	Department of infectious disease	male	60	18S1000464	pleural fluid	non-infectious disease	non-RTI	/	/	0	0	0	0	0	0	0	0	0	0	0	0	0	0	0	0	0	0	0	0	0	0	Validation group/negative	Validation group/negative	Training group/negative
P249	ZSRT18S831	ICU (intensive care unit)	male	24	18S2000001	sputum	clinical criteria + microbiology	RTI-C+M	Elizabethkingia meningosepticum + Acinetobacter baumannii + Klebsiella pneumoniae	putative pathogen	0	0	0	0	0	0	0	0	0	0	0	0	0	1	0	0	0	0	0	0	0	0	Validation group/positive	/	/
P249	ZSRT18B822	ICU (intensive care unit)	male	24	18S2000022	BALF	clinical criteria + microbiology	RTI-C+M	Elizabethkingia meningosepticum + Acinetobacter baumannii + Klebsiella pneumoniae	putative pathogen	0	0	0	0	0	0	0	0	0	1	0	0	0	1	0	0	0	0	0	0	0	0	Validation group/positive	/	/
P250	ZSRT19S542	ICU (intensive care unit)	male	77	19S1000188	sputum	clinical criteria + microbiology	RTI-C+M	Klebsiella pneumoniae + Aspergillus	absolute pathogen	0	0	0	1	0	0	0	0	0	0	0	0	0	0	0	0	0	0	1	0	0	0	Training group/positive	/	Training group/positive
P251	ZSRT18P701	Department of infectious disease	female	50	18S1000330	pleural fluid	clinical criteria	RTI-C	/	/	0	0	0	0	0	0	0	0	0	0	0	0	0	0	0	0	0	0	0	0	0	0	/	/	/
P252	ZSRT17P0110	Department of infectious disease	male	68	17S0586280	pleural fluid	non-infectious disease	non-RTI	/	/	0	0	0	1	0	0	0	0	0	0	0	0	0	0	0	0	0	0	0	0	0	0	Validation group/negative	Validation group/negative	Training group/negative
P253	ZSRT17B0016	Department of infectious disease	male	41	17S0517170	BALF	clinical criteria	RTI-C	/	/	0	0	0	0	0	0	0	0	0	0	0	0	1	0	0	0	0	0	0	0	0	0	/	/	/
P254	ZSRT17S0033	Department of infectious disease	male	84	17S0517287	sputum	clinical criteria + microbiology	RTI-C+M	Pseudomonas aeruginosa	absolute pathogen	0	1	0	0	1	0	0	0	0	0	0	0	0	0	0	0	0	0	0	0	0	0	Validation group/positive	/	/
P255	ZSRT17S0236	Department of infectious disease	male	50	17S0587709	sputum	clinical criteria	RTI-C	/	/	0	1	0	0	0	0	0	0	0	0	0	0	0	0	0	0	0	0	0	0	0	0	/	/	/
P256	ZSRT17B0066	Department of infectious disease	female	79	17S0585499	BALF	clinical criteria + microbiology	RTI-C+M	NTM	NTM	0	0	0	0	0	0	0	0	0	0	0	0	0	0	0	0	0	1	0	0	0	0	/	Validation group/positive	/
P257	ZSRT18L700	Department of infectious disease	male	55	18S1000345	lung tissue	clinical criteria + microbiology	RTI-C+M	MTB	absolute pathogen	0	0	0	0	0	0	0	0	0	0	0	0	0	0	0	0	1	0	0	0	0	0	/	Validation group/positive	/
P258	ZSRT19S100	Department of infectious disease	female	89	19S2001241	sputum	clinical criteria	RTI-C	/	/	0	0	0	0	0	0	0	0	0	0	0	0	0	0	0	0	0	0	0	0	0	0	/	/	/
P259	ZSRT19S184	Department of infectious disease	male	27	19S1001032	sputum	clinical criteria + microbiology	RTI-C+M	MTB	absolute pathogen	0	0	0	0	0	0	0	0	0	0	0	0	0	0	0	0	1	0	0	0	0	0	/	Training group/positive	/
P260	ZSRT18B683	Department of infectious disease	female	42	18S2000393	BALF	clinical criteria	RTI-C	/	/	0	0	0	0	0	0	0	0	0	0	0	0	0	0	0	0	0	0	1	0	0	0	/	/	/
P260	ZSRT19S0541	Department of infectious disease	female	42	19S2002167	sputum	clinical criteria	RTI-C	/	/	0	0	0	0	0	0	0	0	0	0	0	0	0	0	0	0	1	0	0	0	0	0	/	/	/
P261	ZSRT19S578	Department of infectious disease	male	51	19S1000097	sputum	clinical criteria	RTI-C	/	/	0	0	0	1	0	0	0	0	0	0	0	0	0	0	0	0	0	0	0	1	0	0	/	/	/
P262	ZSRT19B447	Department of infectious disease	male	50	19S2000424	BALF	clinical criteria + microbiology	RTI-C+M	Cryptococcus + Proteus mirabilis + Pseudomonas aeruginosa + Stenotrophomonas maltophilia	absolute pathogen	0	0	0	0	1	0	0	0	0	0	0	0	0	0	0	0	0	0	0	0	0	0	Validation group/positive	/	Validation group/positive
P262	ZSRT19L448	Department of infectious disease	male	50	19S2000425	lung tissue	clinical criteria + microbiology	RTI-C+M	Cryptococcus + Proteus mirabilis + Pseudomonas aeruginosa + Stenotrophomonas maltophilia	absolute pathogen	0	0	0	0	0	0	0	0	0	0	0	0	0	0	0	0	0	0	0	0	0	0	Validation group/positive	/	Training group/positive
P263	ZSRT19S288	Department of infectious disease	male	33	19S2000792	sputum	non-infectious disease	non-RTI	/	/	0	0	0	0	0	0	0	0	0	0	0	0	0	0	0	0	0	0	1	0	0	0	Training group/negative	Validation group/negative	Training group/negative
P264	ZSRT19B0491	Department of infectious disease	male	60	19S2001862	BALF	clinical criteria	RTI-C	/	/	0	0	0	0	0	0	0	0	0	0	0	0	0	0	0	0	0	0	0	0	0	0	/	/	/
P265	ZSRT17S0230	Department of infectious disease	male	78	17S0587690	sputum	clinical criteria	RTI-C	/	/	0	0	0	0	0	0	0	0	0	0	0	0	0	0	0	0	0	0	0	0	0	0	/	/	/
P265	ZSRT17B0242	Department of infectious disease	male	78	17S0587730	BALF	clinical criteria	RTI-C	/	/	0	0	0	0	0	0	0	0	0	0	0	0	0	0	0	0	0	0	0	0	0	0	/	/	/
P265	ZSRT17S0244	Department of infectious disease	male	78	17S0587736	sputum	clinical criteria	RTI-C	/	/	0	0	0	0	0	0	0	0	0	0	0	0	0	0	0	0	0	0	0	0	0	0	/	/	/
P266	ZSRT19P283	Department of respiratory medicine	male	73	19S1000815	pleural fluid	clinical criteria	RTI-C	/	/	0	0	0	1	0	0	0	0	0	0	0	0	0	0	0	0	0	0	0	0	0	0	/	/	/
P267	ZSRT18S0287	Department of surgery	male	61	18S3000086	sputum	clinical criteria + microbiology	RTI-C+M	Pseudomonas aeruginosa + Klebsiella pneumoniae	absolute pathogen	0	0	0	1	1	0	0	0	0	0	0	0	0	0	0	0	0	0	0	0	0	0	Validation group/positive	/	/
P268	ZSRT19B0391	Department of rheumatology	female	56	19S1001966	BALF	non-infectious disease	non-RTI	/	/	0	1	0	0	0	0	0	0	0	0	0	0	0	0	0	0	0	0	0	0	0	0	Validation group/negative	Training group/negative	Validation group/negative
P269	ZSRT19S0514	Department of infectious disease	male	71	19S2002032	sputum	clinical criteria + microbiology	RTI-C+M	NTM	NTM	0	0	0	0	0	0	0	0	0	0	0	0	0	0	0	0	0	1	0	0	0	0	/	Validation group/positive	/
P270	ZSRT19B141	Department of infectious disease	female	27	19S2001148	BALF	clinical criteria + microbiology	RTI-C+M	MTB	absolute pathogen	0	0	0	0	0	0	0	0	0	0	0	0	0	0	0	0	0	0	0	0	0	0	/	Training group/positive	/
P271	ZSRT17S0145	Department of infectious disease	male	50	17S0586488	sputum	clinical criteria	RTI-C	/	/	0	0	1	0	0	0	0	0	0	0	0	0	0	0	0	0	0	0	0	0	0	0	/	/	/
P272	ZSRT19S076	Department of infectious disease	female	45	19S2001329	sputum	clinical criteria	RTI-C	/	/	0	0	0	0	0	0	0	0	0	0	0	0	0	0	0	0	0	0	0	0	0	0	/	/	/
P273	ZSRT19S135	Department of infectious disease	female	29	19S1001163	sputum	clinical criteria	RTI-C	/	/	0	0	0	0	0	0	0	0	0	0	0	0	0	0	0	0	0	0	0	0	0	0	/	/	/
P274	ZSRT19P139	Department of infectious disease	female	51	19S1001144	pleural fluid	non-infectious disease	non-RTI	/	/	0	0	0	1	0	0	0	0	0	0	0	0	0	0	0	0	0	0	0	0	0	0	Validation group/negative	Validation group/negative	Training group/negative
P275	ZSRT19B222	Department of infectious disease	male	61	19S1000941	BALF	clinical criteria + microbiology	RTI-C+M	Aspergillus	absolute pathogen	0	0	0	0	0	0	0	0	0	0	0	0	0	0	0	0	0	0	1	0	0	0	/	/	Validation group/positive
P275	ZSRT19L221	Department of infectious disease	male	61	19S2000944	lung tissue	clinical criteria + microbiology	RTI-C+M	Aspergillus	absolute pathogen	0	0	0	0	0	0	0	0	0	0	0	0	0	0	0	0	1	0	0	0	0	0	/	/	Validation group/positive
P276	ZSRT17S0018	Department of infectious disease	male	43	17S0517176	sputum	clinical criteria	RTI-C	/	/	0	1	0	0	0	0	0	0	0	0	0	0	0	0	0	0	0	0	1	0	0	0	/	/	/
P277	ZSRT19P0372	Department of infectious disease	male	19	19S1001868	pleural fluid	clinical criteria	RTI-C	/	/	0	0	0	0	0	0	0	0	0	0	0	0	0	0	0	0	0	0	0	0	0	0	/	/	/
P278	ZSRT17S0261	Department of infectious disease	male	65	17S0588747	sputum	clinical criteria	RTI-C	/	/	0	0	0	0	0	0	0	0	0	0	0	0	0	0	0	0	0	0	0	0	0	0	/	/	/
P279	ZSRT17B0048	Department of infectious disease	male	60	17S0585397	BALF	clinical criteria	RTI-C	/	/	0	0	0	0	0	0	0	0	0	0	0	0	0	0	0	0	0	0	0	0	0	0	/	/	/
P280	ZSRT19B0304	Department of infectious disease	male	65	19S0050945	BALF	non-infectious disease	non-RTI	/	/	0	0	0	1	0	0	0	0	0	0	0	0	0	1	0	0	0	0	0	1	0	0	Validation group/negative	Validation group/negative	Validation group/negative
P280	ZSRT19L218	Department of infectious disease	male	65	19S2000953	lung tissue	non-infectious disease	non-RTI	/	/	0	0	0	1	0	0	0	0	0	0	0	0	0	0	0	0	1	0	0	0	0	0	Training group/negative	Validation group/negative	Training group/negative
P280	ZSRT19S219	Department of infectious disease	male	65	19S2000954	sputum	non-infectious disease	non-RTI	/	/	0	0	0	1	0	0	0	0	0	0	0	0	0	0	0	0	1	0	0	0	0	0	Training group/negative	Validation group/negative	Training group/negative
P280	ZSRT19B156	Department of infectious disease	male	65	19S2001101	BALF	non-infectious disease	non-RTI	/	/	0	0	0	1	0	0	0	0	0	0	0	0	0	0	0	0	1	1	0	0	0	0	Validation group/negative	Validation group/negative	Validation group/negative
P281	ZSRT19L268	Department of infectious disease	female	60	19S1000837	lung tissue	non-infectious disease	non-RTI	/	/	0	0	0	0	0	0	0	0	0	0	0	0	0	0	0	0	0	0	1	0	0	0	Validation group/negative	Training group/negative	Validation group/negative
P282	ZSRT19S0393	Department of infectious disease	female	78	19S1001983	sputum	clinical criteria + microbiology	RTI-C+M	NTM	NTM	0	0	0	1	0	0	0	0	0	0	0	0	0	0	0	0	0	0	1	0	0	0	/	Validation group/positive	/
P283	ZSRT19L006	Department of infectious disease	female	34	19S1001624	lung tissue	non-infectious disease	non-RTI	/	/	0	0	0	0	0	0	0	0	0	0	0	0	0	0	0	0	0	0	0	1	0	0	Training group/negative	Training group/negative	Training group/negative
P283	ZSRT19S0535	Department of infectious disease	female	34	19S2002148	sputum	non-infectious disease	non-RTI	/	/	0	0	0	0	0	0	0	0	0	0	0	0	0	0	0	0	1	0	0	0	0	0	Training group/negative	Validation group/negative	Training group/negative
P283	ZSRT19L0544	Department of infectious disease	female	34	19S2002181	lung tissue	non-infectious disease	non-RTI	/	/	0	0	0	0	0	0	0	0	0	0	0	0	0	0	0	0	0	0	0	0	0	0	Validation group/negative	Training group/negative	Validation group/negative
P284	ZSRT19B396	Department of infectious disease	male	42	19S1000551	BALF	clinical criteria	RTI-C	/	/	0	0	0	0	0	0	0	0	0	0	0	0	0	0	0	0	0	0	0	0	0	0	/	/	/
P285	ZSRT17B0057	Department of infectious disease	male	50	17S0585448	BALF	clinical criteria	RTI-C	/	/	0	0	0	0	0	0	0	0	0	0	0	0	0	0	0	0	0	0	0	0	0	0	/	/	/
P286	ZSRT19S179	Department of infectious disease	female	66	19S2001037	sputum	clinical criteria + microbiology	RTI-C+M	NTM	NTM	0	0	0	0	0	0	0	0	0	0	0	0	0	0	0	0	0	1	0	0	0	0	/	Training group/positive	/
P287	ZSRT19B109	ICU (intensive care unit)	female	69	19S2001209	BALF	clinical criteria + microbiology	RTI-C+M	Acinetobacter baumannii	putative pathogen	0	0	0	0	0	1	0	0	0	0	0	0	0	0	0	0	0	0	0	0	0	0	Validation group/positive	/	/
P288	ZSRT19L129	Department of infectious disease	female	57	19S1001177	lung tissue	non-infectious disease	non-RTI	/	/	0	1	0	1	0	0	0	0	0	0	0	0	0	0	0	0	0	1	0	0	0	0	Training group/negative	Validation group/negative	Training group/negative
P289	ZSRT19S0516	Department of infectious disease	female	70	19S2002034	sputum	clinical criteria + microbiology	RTI-C+M	NTM	NTM	0	0	0	0	0	0	0	0	0	0	0	0	0	0	0	0	0	0	0	0	0	0	/	Validation group/positive	/
P290	ZSRT17B0239	Department of infectious disease	male	60	17S0587714	BALF	clinical criteria + microbiology	RTI-C+M	NTM	NTM	0	0	0	1	0	0	0	0	0	0	0	0	0	0	0	0	0	1	0	0	0	0	/	Validation group/positive	/
P290	ZSRT17S0240	Department of infectious disease	male	60	17S0587727	sputum	clinical criteria + microbiology	RTI-C+M	NTM	NTM	0	0	0	1	0	0	0	0	0	0	0	0	0	0	0	0	0	0	0	0	0	0	/	Validation group/positive	/
P291	ZSRT19P483	Department of infectious disease	male	65	19S2000340	pleural fluid	clinical criteria	RTI-C	/	/	0	0	0	0	0	0	0	0	0	0	0	0	0	0	0	0	0	0	0	0	0	0	/	/	/
P292	ZSRT17S0187	Department of infectious disease	female	14	17S0587240	sputum	clinical criteria	RTI-C	/	/	0	0	0	0	0	0	0	0	0	0	0	0	0	0	0	0	0	0	0	0	0	0	/	/	/
P293	ZSRT18B747	Department of infectious disease	female	43	18S1000226	BALF	clinical criteria	RTI-C	/	/	0	0	0	0	0	0	0	0	0	0	0	0	0	0	1	0	0	0	0	0	0	0	/	/	/
P293	ZSRT18L745	Department of infectious disease	female	43	18S2000236	lung tissue	clinical criteria	RTI-C	/	/	0	0	0	0	0	0	0	0	0	0	0	0	0	0	0	0	1	0	0	0	0	0	/	/	/
P294	ZSRT17S0184	Department of infectious disease	female	68	17S0587208	sputum	clinical criteria + microbiology	RTI-C+M	NTM	NTM	0	0	0	1	0	0	0	0	0	0	0	0	0	0	0	0	0	1	0	0	0	0	/	Training group/positive	/
P294	ZSRT17S0241	Department of infectious disease	female	68	17S0587729	sputum	clinical criteria + microbiology	RTI-C+M	NTM	NTM	0	0	0	1	0	0	0	0	0	0	0	0	0	0	0	0	0	1	0	0	0	0	/	Validation group/positive	/
P294	ZSRT17S0266	Department of infectious disease	female	68	17S0835583	sputum	clinical criteria + microbiology	RTI-C+M	NTM	NTM	0	0	0	1	0	0	0	0	0	0	0	0	0	0	0	0	0	0	0	0	0	0	/	Training group/positive	/
P295	ZSRT19S0306	Department of infectious disease	male	78	19S0095459	sputum	clinical criteria	RTI-C	/	/	0	0	0	0	0	0	0	0	0	0	0	0	0	0	0	0	0	0	0	1	0	0	/	/	/
P295	ZSRT19S0392	Department of infectious disease	male	78	19S1001982	sputum	clinical criteria	RTI-C	/	/	0	0	0	0	0	1	0	0	0	1	1	0	0	0	0	0	0	0	1	0	0	0	/	/	/
P295	ZSRT19S0492	Department of infectious disease	male	78	19S2001874	sputum	clinical criteria	RTI-C	/	/	0	0	0	0	0	0	0	0	0	0	0	0	0	0	0	0	1	0	1	1	0	0	/	/	/
P295	ZSRT19S0499	Department of infectious disease	male	78	19S2001935	sputum	clinical criteria	RTI-C	/	/	0	0	0	0	0	0	0	0	0	0	0	0	0	0	0	0	0	0	0	1	0	0	/	/	/
P296	ZSRT17B0003	Department of infectious disease	female	62	17S0516773	BALF	clinical criteria + microbiology	RTI-C+M	Nocardia	absolute pathogen	0	0	0	0	0	0	0	0	0	0	0	0	0	0	0	1	0	0	0	0	0	0	Training group/positive	/	/
P297	ZSRT19L051	Department of infectious disease	female	38	19S1001455	lung tissue	clinical criteria	RTI-C	/	/	0	0	0	0	0	0	0	0	0	0	0	0	0	0	0	0	0	0	0	0	0	0	/	/	/
P298	ZSRT19B321	Department of infectious disease	female	62	19S1000707	BALF	clinical criteria	RTI-C	/	/	0	0	0	0	0	0	0	0	0	0	0	0	0	0	0	0	0	0	0	0	0	0	/	/	/
P298	ZSRT19L317	Department of infectious disease	female	62	19S2000721	lung tissue	clinical criteria	RTI-C	/	/	0	0	0	0	0	0	0	0	0	0	0	0	0	0	0	0	0	0	0	0	0	0	/	/	/
P299	ZSRT18S760	Department of infectious disease	female	71	18S1000200	sputum	clinical criteria + microbiology	RTI-C+M	NTM	NTM	0	0	0	0	0	0	0	0	0	0	0	0	0	0	0	0	1	1	0	0	0	0	/	Training group/positive	/
P299	ZSRT18S746	Department of infectious disease	female	71	18S2000229	sputum	clinical criteria + microbiology	RTI-C+M	NTM	NTM	0	0	0	0	0	0	0	0	0	0	0	0	0	0	0	0	1	1	0	0	0	0	/	Validation group/positive	/
P300	ZSRT19S0318	ICU (intensive care unit)	female	83	19S1001360	sputum	clinical criteria + microbiology	RTI-C+M	Staphylococcus aureus	putative pathogen	0	0	0	0	0	0	0	0	0	0	0	0	0	0	0	0	1	0	1	0	0	0	Training group/positive	/	/
P301	ZSRT18L717	Department of infectious disease	male	62	18S2000299	lung tissue	clinical criteria	RTI-C	/	/	0	0	0	0	0	0	0	0	0	0	0	0	0	0	0	0	0	0	0	0	0	0	/	/	/
P301	ZSRT18B719	Department of infectious disease	male	62	18S2000300	BALF	clinical criteria	RTI-C	/	/	0	0	0	0	0	0	0	0	0	0	0	0	0	0	0	0	0	0	0	0	0	0	/	/	/
P302	ZSRT19L154	Department of infectious disease	male	45	19S1001105	lung tissue	clinical criteria	RTI-C	/	/	0	0	0	0	0	0	0	0	0	0	0	0	0	0	0	0	0	0	0	0	0	0	/	/	/
P302	ZSRT19L0315	Department of infectious disease	male	45	19S1001113	lung tissue	clinical criteria	RTI-C	/	/	0	0	0	0	0	0	0	0	0	0	0	0	0	0	0	0	0	1	0	0	0	0	/	/	/
P302	ZSRT19S103	Department of infectious disease	male	45	19S2001234	sputum	clinical criteria	RTI-C	/	/	0	0	0	0	0	0	0	0	0	0	0	0	0	0	0	0	1	0	0	0	0	0	/	/	/
P302	ZSRT19B091	Department of infectious disease	male	45	19S2001265	BALF	clinical criteria	RTI-C	/	/	0	0	0	0	0	0	0	0	0	0	0	0	0	0	0	0	0	0	0	0	0	0	/	/	/
P302	ZSRT19L086	Department of infectious disease	male	45	19S2001274	lung tissue	clinical criteria	RTI-C	/	/	0	0	0	0	0	0	0	0	0	0	0	0	0	0	0	0	0	0	0	0	0	0	/	/	/
P303	ZSRT18S699	Department of infectious disease	male	52	18S1000343	sputum	non-infectious disease	non-RTI	/	/	0	0	0	1	0	0	0	0	0	0	0	0	0	0	0	0	0	0	0	0	0	0	Training group/negative	Training group/negative	Training group/negative
P303	ZSRT18B685	Department of infectious disease	male	52	18S2000397	BALF	non-infectious disease	non-RTI	/	/	0	0	0	1	0	0	0	0	0	0	0	0	0	0	0	0	0	0	0	0	0	0	Training group/negative	Training group/negative	Training group/negative
P303	ZSRT18L682	Department of infectious disease	male	52	18S2000401	lung tissue	non-infectious disease	non-RTI	/	/	0	0	0	1	0	0	0	0	0	0	0	0	0	0	0	0	0	0	0	0	0	0	Validation group/negative	Validation group/negative	Validation group/negative
P304	ZSRT17S0201	Department of infectious disease	female	58	17S0587300	sputum	clinical criteria + microbiology	RTI-C+M	NTM	NTM	0	0	0	0	0	0	0	0	0	0	0	0	0	0	0	0	0	0	0	0	0	0	/	Validation group/positive	/
P304	ZSRT17B0207	Department of infectious disease	female	58	17S0587313	BALF	clinical criteria + microbiology	RTI-C+M	NTM	NTM	0	0	0	0	0	0	0	0	0	0	0	0	0	0	0	0	0	0	0	0	0	0	/	Validation group/positive	/
P304	ZSRT17S0216	Department of infectious disease	female	58	17S0587577	sputum	clinical criteria + microbiology	RTI-C+M	NTM	NTM	0	0	0	0	0	0	0	0	0	0	0	0	0	0	0	0	0	1	0	0	0	0	/	Validation group/positive	/
P305	ZSRT17P0037	Department of infectious disease	male	24	17S0517300	pleural fluid	clinical criteria	RTI-C	/	/	0	0	0	0	0	0	0	0	0	0	0	0	0	0	0	0	0	0	0	0	0	0	/	/	/
P305	ZSRT17S0273	Department of infectious disease	male	24	17S0836841	sputum	clinical criteria	RTI-C	/	/	0	0	0	0	0	0	0	0	0	0	0	0	0	0	0	0	0	0	0	0	0	0	/	/	/
P306	ZSRT19S0359	Department of infectious disease	male	57	19S1001811	sputum	clinical criteria + microbiology	RTI-C+M	Aspergillus	absolute pathogen	1	0	0	1	0	0	0	0	0	0	0	0	0	1	0	0	0	0	1	0	0	0	/	/	Training group/positive
P307	ZSRT17L0103	Department of infectious disease	male	47	17S0586250	lung tissue	non-infectious disease	non-RTI	/	/	0	0	0	1	0	0	0	0	0	0	0	0	0	0	0	0	0	0	0	0	0	0	Training group/negative	Training group/negative	Training group/negative
P308	ZSRT19P027	Department of infectious disease	female	55	19S1001562	pleural fluid	non-infectious disease	non-RTI	/	/	0	0	0	1	0	0	0	0	0	0	0	0	0	0	0	0	0	0	0	0	0	0	Validation group/negative	Validation group/negative	Training group/negative
P309	ZSRT19B318	Department of infectious disease	female	71	19S1000720	BALF	clinical criteria	RTI-C	/	/	0	0	0	0	0	0	0	0	0	0	0	0	0	0	0	0	0	0	0	0	0	0	/	/	/
P309	ZSRT19L313	Department of infectious disease	female	71	19S2000727	lung tissue	clinical criteria	RTI-C	/	/	0	0	0	0	0	0	0	0	0	0	0	0	0	0	0	0	0	0	1	0	0	0	/	/	/
P310	ZSRT17B0106	Department of infectious disease	female	49	17S0586267	BALF	clinical criteria	RTI-C	/	/	0	0	0	0	0	0	0	0	0	0	0	0	0	0	0	0	0	0	0	0	0	0	/	/	/
P311	ZSRT19B007	Department of infectious disease	female	56	19S1001622	BALF	clinical criteria + microbiology	RTI-C+M	Aspergillus	absolute pathogen	0	0	0	0	0	0	0	0	0	0	0	0	0	0	0	0	0	0	1	0	0	0	/	/	Validation group/positive
P311	ZSRT19S0470	Department of infectious disease	female	56	19S2001719	sputum	clinical criteria + microbiology	RTI-C+M	Aspergillus	absolute pathogen	0	0	0	0	0	0	0	0	0	0	0	0	0	0	0	0	1	0	0	0	0	0	/	/	Validation group/positive
P312	ZSRT19B0340	Department of infectious disease	female	36	19S1001677	BALF	clinical criteria	RTI-C	/	/	0	0	0	0	1	0	0	0	0	0	0	0	0	0	0	0	0	0	0	0	0	0	/	/	/
P313	ZSRT19B383	Department of respiratory medicine	female	38	19S1000574	BALF	non-infectious disease	non-RTI	/	/	0	0	0	0	0	0	0	0	0	0	0	0	0	0	0	0	0	0	0	0	0	0	Training group/negative	Training group/negative	Training group/negative
P314	ZSRT19S0410	ICU (intensive care unit)	male	85	19S1002138	sputum	non-infectious disease	non-RTI	/	/	0	0	0	0	0	0	0	0	0	1	0	0	1	0	0	0	0	0	0	0	0	0	Validation group/negative	Training group/negative	Training group/negative
P314	ZSRT19S0426	ICU (intensive care unit)	male	85	19S12002255	sputum	non-infectious disease	non-RTI	/	/	0	0	0	0	0	0	0	0	0	0	0	0	0	0	0	0	0	0	0	0	0	0	Training group/negative	Training group/negative	Training group/negative
P315	ZSRT18B732	Department of infectious disease	male	49	18S1000264	BALF	clinical criteria + microbiology	RTI-C+M	Aspergillus	absolute pathogen	0	0	0	0	0	0	0	0	0	0	0	0	0	0	0	0	0	0	0	0	0	0	/	/	Validation group/positive
P315	ZSRT18L731	Department of infectious disease	male	49	18S2000265	lung tissue	clinical criteria + microbiology	RTI-C+M	Aspergillus	absolute pathogen	0	0	0	0	0	0	0	0	0	0	0	0	0	0	0	0	0	0	0	0	0	0	/	/	Validation group/positive
P316	ZSRT19S465	Department of infectious disease	male	72	19S2000390	sputum	clinical criteria + microbiology	RTI-C+M	NTM	NTM	0	0	0	1	0	0	0	0	0	0	0	0	0	0	0	0	0	0	0	0	0	0	/	Training group/positive	/
P316	ZSRT19S461	Department of infectious disease	male	72	19S2000397	sputum	clinical criteria + microbiology	RTI-C+M	NTM	NTM	0	0	0	1	0	0	0	0	0	0	0	0	0	0	0	0	0	0	0	0	0	0	/	Validation group/positive	/
P317	ZSRT19P357	Department of infectious disease	female	38	19S1000640	pleural fluid	non-infectious disease	non-RTI	/	/	0	0	0	0	0	0	0	0	0	0	0	0	0	0	0	0	0	0	0	0	0	0	Validation group/negative	Training group/negative	Validation group/negative
P318	ZSRT19S186	Department of infectious disease	female	81	19S1001023	sputum	clinical criteria	RTI-C	/	/	0	0	0	0	0	0	0	0	0	0	0	0	0	0	0	0	0	1	0	0	0	0	/	/	/
P319	ZSRT19S0460	Department of infectious disease	male	30	19S2001664	sputum	clinical criteria	RTI-C	/	/	0	0	0	0	0	0	0	0	0	0	0	0	0	0	0	0	0	0	0	0	0	0	/	/	/
P320	ZSRT18S619	ICU (intensive care unit)	female	54	18S2000531	sputum	clinical criteria	RTI-C	/	/	0	0	0	0	0	0	0	0	0	0	0	0	0	0	0	0	0	1	0	0	0	0	/	/	/
P320	ZSRT19P609	ICU (intensive care unit)	female	54	19S2000013	pleural fluid	clinical criteria	RTI-C	/	/	0	0	0	0	0	0	0	0	0	0	0	0	0	0	0	0	0	0	0	0	0	0	/	/	/
P321	ZSRT19S097	Emergency room	male	37	19S1001232	sputum	clinical criteria	RTI-C	/	/	0	0	0	0	0	0	0	0	0	0	0	0	1	0	0	0	0	0	0	0	0	0	/	/	/
P322	ZSRT19B411	Department of infectious disease	male	60	19S1000519	BALF	clinical criteria	RTI-C	/	/	0	0	0	0	0	0	0	0	0	0	0	0	0	0	0	0	0	0	0	0	0	0	/	/	/
P322	ZSRT19L407	Department of infectious disease	male	60	19S2000546	lung tissue	clinical criteria	RTI-C	/	/	0	0	0	0	0	0	0	0	0	0	0	0	0	0	0	0	0	0	0	0	0	0	/	/	/
P323	ZSRT19B0383	Department of respiratory medicine	male	64	19S1001909	BALF	clinical criteria	RTI-C	/	/	0	0	0	0	0	0	0	0	0	0	0	0	0	0	0	0	0	0	0	0	0	0	/	/	/
P324	ZSRT19S529	Department of infectious disease	male	51	19S1000228	sputum	clinical criteria	RTI-C	/	/	0	0	0	0	0	0	0	0	0	0	0	0	0	0	0	0	0	0	0	0	0	0	/	/	/
P325	ZSRT19P395	Department of infectious disease	female	65	19S1000548	pleural fluid	clinical criteria	RTI-C	/	/	0	0	0	0	0	0	0	0	0	0	0	0	1	0	0	0	0	0	0	0	0	0	/	/	/
P326	ZSRT19S413	ICU (intensive care unit)	male	62	19S1000517	sputum	clinical criteria + microbiology	RTI-C+M	Acinetobacter baumannii	putative pathogen	0	0	0	0	1	0	0	0	0	0	0	0	0	0	0	0	0	0	0	0	0	0	Training group/positive	/	/
P327	ZSRT19S0348	Department of infectious disease	male	63	19S1001718	sputum	clinical criteria	RTI-C	/	/	0	0	0	0	0	0	0	0	0	0	0	0	0	0	0	0	0	0	0	0	0	0	/	/	/
P327	ZSRT19P0477	Department of infectious disease	male	63	19S2001751	pleural fluid	clinical criteria	RTI-C	/	/	0	0	0	0	0	0	0	0	0	0	0	0	0	0	0	0	0	0	0	0	0	0	/	/	/
P328	ZSRT19L423	Department of infectious disease	female	68	19S1000485	lung tissue	clinical criteria + microbiology	RTI-C+M	Cryptococcus	absolute pathogen	0	0	0	0	0	0	0	0	0	0	0	0	0	0	0	0	0	0	0	0	0	0	/	/	Validation group/positive
P329	ZSRT17B0253	Department of infectious disease	male	62	17S0587947	BALF	clinical criteria	RTI-C	/	/	0	0	0	0	0	0	0	0	0	0	0	0	0	0	0	0	0	0	0	0	0	0	/	/	/
P330	ZSRT19B0337	Department of infectious disease	male	61	19S1001663	BALF	clinical criteria	RTI-C	/	/	0	0	0	0	0	0	0	0	0	0	0	0	0	0	0	0	0	0	0	0	0	0	/	/	/
P331	ZSRT19B424	Department of infectious disease	male	63	19S1000487	BALF	clinical criteria	RTI-C	/	/	0	0	0	0	0	0	0	0	0	0	0	0	0	0	0	0	0	0	1	0	0	0	/	/	/
P332	ZSRT19L0387	Department of infectious disease	male	64	19S1001940	lung tissue	non-infectious disease	non-RTI	/	/	0	0	0	0	0	0	0	0	0	0	0	0	0	0	0	0	0	0	0	0	0	0	Training group/negative	Validation group/negative	Training group/negative
P333	ZSRT19P343	Department of rheumatology	female	34	19S1000673	pleural fluid	non-infectious disease	non-RTI	/	/	0	1	0	0	0	0	0	0	0	0	0	0	0	0	0	0	0	0	0	0	0	0	Validation group/negative	Validation group/negative	Training group/negative
P334	ZSRT19B112	Department of infectious disease	female	63	19S1001199	BALF	clinical criteria	RTI-C	/	/	0	1	0	0	0	0	0	0	0	0	0	0	0	0	0	0	0	0	0	0	0	0	/	/	/
P334	ZSRT19L104	Department of infectious disease	female	63	19S2001226	lung tissue	clinical criteria	RTI-C	/	/	0	1	0	0	0	0	0	0	0	0	0	0	0	0	0	0	0	0	0	0	0	0	/	/	/
P335	ZSRT19L269	Department of respiratory medicine	male	65	19S1000838	lung tissue	non-infectious disease	non-RTI	/	/	1	0	0	1	0	0	0	0	0	0	0	0	0	0	0	0	0	0	0	0	0	0	Training group/negative	Validation group/negative	Training group/negative
P336	ZSRT17B0269	Department of infectious disease	male	30	17S0835673	BALF	clinical criteria	RTI-C	/	/	0	0	0	0	0	0	0	0	0	0	0	0	0	0	0	0	0	0	0	0	0	0	/	/	/
P337	ZSRT19B568	Department of surgery	male	79	19S1000129	BALF	clinical criteria	RTI-C	/	/	0	0	0	0	0	0	0	0	0	0	0	0	0	0	0	0	0	0	0	0	0	0	/	/	/
P338	ZSRT19B055	Department of infectious disease	male	67	19S1001441	BALF	non-infectious disease	non-RTI	/	/	0	0	0	1	0	0	0	0	0	0	0	0	0	0	0	0	0	0	0	0	0	0	Validation group/negative	Validation group/negative	Validation group/negative
P338	ZSRT19L042	Department of infectious disease	male	67	19S2001498	lung tissue	non-infectious disease	non-RTI	/	/	0	0	0	1	0	0	0	0	0	0	0	0	0	0	0	0	0	0	0	0	0	0	Training group/negative	Validation group/negative	Training group/negative
P338	ZSRT19S0461	Department of infectious disease	male	67	19S2001665	sputum	non-infectious disease	non-RTI	/	/	0	0	0	1	0	0	0	0	0	0	0	0	0	0	0	0	0	0	0	0	0	0	Training group/negative	Validation group/negative	Training group/negative
P339	ZSRT19S0339	ICU (intensive care unit)	male	93	19S1001676	sputum	clinical criteria + microbiology	RTI-C+M	Staphylococcus aureus + Klebsiella pneumoniae	putative pathogen	0	0	0	1	0	0	1	0	0	0	1	0	0	0	0	0	0	0	0	0	0	0	Training group/positive	/	/
P340	ZSRT19B506	Department of infectious disease	male	51	19S1000283	BALF	clinical criteria	RTI-C	/	/	0	0	0	1	0	0	0	0	0	0	0	0	1	0	0	0	0	0	0	0	0	0	/	/	/
P340	ZSRT19L505	Department of infectious disease	male	51	19S2000282	lung tissue	clinical criteria	RTI-C	/	/	0	0	0	1	0	0	0	0	0	0	0	0	0	0	0	0	0	0	0	0	0	0	/	/	/
P341	ZSRT18S704	Department of infectious disease	male	54	18S2000332	sputum	clinical criteria + microbiology	RTI-C+M	Pseudomonas aeruginosa	absolute pathogen	0	0	0	0	1	0	0	0	0	0	0	0	0	0	0	0	0	0	0	0	0	0	Validation group/positive	/	/
P342	ZSRT17B0263	Department of infectious disease	female	43	17S0589380	BALF	clinical criteria	RTI-C	/	/	0	0	0	0	0	0	0	0	0	0	0	0	0	0	0	0	0	0	0	0	0	0	/	/	/
P343	ZSRT19B085	Department of infectious disease	female	29	19S1001279	BALF	non-infectious disease	non-RTI	/	/	0	0	0	1	0	0	0	0	0	0	0	0	0	0	0	0	0	0	0	0	0	0	Training group/negative	Training group/negative	Training group/negative
P344	ZSRT19B0411	ICU (intensive care unit)	male	38	19S1002144	BALF	clinical criteria + microbiology	RTI-C+M	Enterobacter cloacae + Acinetobacter baumannii	putative pathogen	0	0	0	0	1	1	1	0	1	0	0	0	0	0	0	0	1	0	0	0	0	0	Training group/positive	/	/
P345	ZSRT19P0355	Department of orthopaedics	male	71	19S1001790	pleural fluid	clinical criteria + microbiology	RTI-C+M	Anaerobic bacteria	putative pathogen	0	0	0	0	0	0	0	0	0	0	0	0	0	0	0	0	0	0	0	0	0	0	Training group/positive	/	/
P346	ZSRT17P0272	Department of infectious disease	male	42	17S0836253	pleural fluid	clinical criteria	RTI-C	/	/	0	0	0	0	0	0	0	0	0	0	0	0	0	0	0	0	0	0	0	0	0	0	/	/	/
P347	ZSRT19S0367	Department of infectious disease	male	55	19S1001844	sputum	clinical criteria	RTI-C	/	/	0	0	0	1	0	0	0	0	0	0	0	0	0	0	0	0	0	0	0	0	0	0	/	/	/
P348	ZSRT19S577	Department of infectious disease	male	76	19S2000100	sputum	clinical criteria	RTI-C	/	/	0	0	0	0	0	0	0	0	0	0	0	0	0	0	0	0	0	0	0	0	0	0	/	/	/
P349	ZSRT18S816	Department of infectious disease	male	66	18S1000066	sputum	clinical criteria	RTI-C	/	/	0	0	0	0	0	0	0	0	0	0	0	0	1	0	0	0	1	0	0	0	0	0	/	/	/
P349	ZSRT18S636	Department of infectious disease	male	66	18S1000495	sputum	clinical criteria	RTI-C	/	/	0	0	0	0	0	0	0	0	0	0	0	0	0	0	0	0	0	0	0	0	0	0	/	/	/
P350	ZSRT19L0302	Department of infectious disease	female	51	19S0050943	lung tissue	clinical criteria	RTI-C	/	/	0	0	0	0	0	0	0	0	0	0	0	0	0	0	0	0	0	0	0	0	0	0	/	/	/
P351	ZSRT17B0083	Department of infectious disease	male	54	17S0585601	BALF	clinical criteria + microbiology	RTI-C+M	Clostridium nucleatum	putative pathogen	0	0	0	0	0	0	0	0	0	0	0	0	1	0	0	0	0	0	0	0	0	0	Training group/positive	/	/
P352	ZSRT18B623	ICU (intensive care unit)	male	51	18S1000522	BALF	clinical criteria	RTI-C	/	/	0	0	1	1	0	0	0	0	0	0	0	0	0	0	0	0	0	0	0	0	0	0	/	/	/
P353	ZSRT19B392	Department of respiratory medicine	male	37	19S1000563	BALF	clinical criteria + microbiology	RTI-C+M	Pseudomonas aeruginosa + Acinetobacter baumannii	absolute pathogen	0	0	0	0	0	0	0	0	0	0	0	0	0	0	0	0	0	0	0	0	0	0	Training group/positive	/	/
P354	ZSRT19L0406	Department of infectious disease	male	69	19S1002107	lung tissue	clinical criteria	RTI-C	/	/	0	1	0	0	0	0	0	0	0	0	0	0	0	0	0	0	0	0	0	0	0	1	/	/	/
P355	ZSRT19S0494	Department of infectious disease	female	20	19S2001893	sputum	clinical criteria	RTI-C	/	/	0	0	0	0	0	0	0	0	0	0	0	0	0	0	0	0	0	0	0	0	0	0	/	/	/
P356	ZSRT19B374	Department of respiratory medicine	male	67	19S2000595	BALF	clinical criteria	RTI-C	/	/	0	0	0	0	1	0	0	0	0	0	0	0	0	0	0	0	0	0	0	0	0	0	/	/	/
P357	ZSRT19S0320	ICU (intensive care unit)	male	59	19S1001366	sputum	clinical criteria	RTI-C	/	/	0	0	1	0	0	0	0	0	0	0	0	0	0	0	0	0	0	0	1	1	0	0	/	/	/
P358	ZSRT19S596	Emergency room	male	84	19S1000051	sputum	clinical criteria + microbiology	RTI-C+M	Pseudomonas aeruginosa	absolute pathogen	0	0	0	0	1	0	0	0	0	0	0	0	0	0	0	0	0	0	0	0	0	0	Training group/positive	/	/
P359	ZSRT19B001	Department of infectious disease	male	47	19S1001765	BALF	clinical criteria	RTI-C	/	/	0	0	0	0	0	0	0	0	0	0	0	0	0	0	0	0	0	0	0	0	0	0	/	/	/
P360	ZSRT19B053	Department of infectious disease	female	45	19S1001446	BALF	clinical criteria	RTI-C	/	/	0	0	0	0	0	0	0	0	0	0	0	0	0	0	0	0	0	1	0	0	0	0	/	/	/
P361	ZSRT17B0022	Department of infectious disease	female	50	17S0517214	BALF	non-infectious disease	non-RTI	/	/	0	0	0	1	0	0	0	0	0	0	0	0	0	0	0	0	0	0	0	0	0	0	Validation group/negative	Training group/negative	Validation group/negative
P361	ZSRT17P0031	Department of infectious disease	female	50	17S0517273	pleural fluid	non-infectious disease	non-RTI	/	/	0	0	0	1	0	0	0	0	0	0	0	0	0	0	0	0	0	0	0	0	0	0	Training group/negative	Training group/negative	Validation group/negative
P362	ZSRT19S608	Department of infectious disease	male	57	19S1000019	sputum	clinical criteria + microbiology	RTI-C+M	Pseudomonas aeruginosa	absolute pathogen	0	1	0	0	1	0	0	0	0	0	0	0	0	0	0	0	0	0	0	0	0	0	Validation group/positive	/	/
P363	ZSRT17S0137	Department of infectious disease	male	63	17S0586440	sputum	clinical criteria + microbiology	RTI-C+M	Aspergillus	absolute pathogen	0	0	0	1	0	0	0	0	0	0	0	0	0	0	0	0	0	0	0	0	0	0	/	/	Training group/positive
P364	ZSRT18B724	Department of infectious disease	female	55	18S2000287	BALF	clinical criteria + microbiology	RTI-C+M	Aspergillus	absolute pathogen	0	0	0	0	1	0	0	0	0	0	0	0	0	0	0	0	0	0	0	0	0	0	/	/	Validation group/positive
P365	ZSRT17B0023	Department of infectious disease	female	23	17S0517216	BALF	clinical criteria + microbiology	RTI-C+M	Pseudomonas aeruginosa	absolute pathogen	0	0	0	0	1	0	0	0	0	0	0	0	0	0	0	0	0	0	0	0	0	0	Training group/positive	/	/
P366	ZSRT19L208	Department of infectious disease	male	36	19S1000978	lung tissue	clinical criteria + microbiology	RTI-C+M	Aspergillus	absolute pathogen	0	0	0	0	0	0	0	0	0	0	0	0	0	0	0	0	0	0	1	0	0	0	/	/	Training group/positive
P366	ZSRT19L199	Department of infectious disease	male	36	19S2000999	lung tissue	clinical criteria + microbiology	RTI-C+M	Aspergillus	absolute pathogen	0	0	0	0	0	0	0	0	0	0	0	0	0	0	0	0	0	0	1	0	0	0	/	/	Training group/positive
P367	ZSRT17S0068	Department of infectious disease	male	56	17S0585507	sputum	clinical criteria + microbiology	RTI-C+M	Aspergillus	absolute pathogen	0	0	0	0	0	0	0	0	0	0	0	0	0	0	0	0	0	0	1	0	0	0	/	/	Validation group/positive
P367	ZSRT17B0090	Department of infectious disease	male	56	17S0586107	BALF	clinical criteria + microbiology	RTI-C+M	Aspergillus	absolute pathogen	0	0	0	0	0	0	0	0	0	0	0	0	0	0	0	0	0	0	1	0	0	0	/	/	Training group/positive
P367	ZSRT17S0096	Department of infectious disease	male	56	17S0586170	sputum	clinical criteria + microbiology	RTI-C+M	Aspergillus	absolute pathogen	0	0	0	0	0	0	0	0	0	0	0	0	0	0	0	0	0	0	1	0	0	0	/	/	Training group/positive
P368	ZSRT19S521	Department of medicine	male	68	19S1000242	sputum	clinical criteria + microbiology	RTI-C+M	Aspergillus	absolute pathogen	0	1	0	0	0	0	0	0	0	0	0	0	0	0	0	0	0	0	1	0	0	0	/	/	Validation group/positive
P369	ZSRT19L067	Department of infectious disease	female	43	19S1001363	lung tissue	non-infectious disease	non-RTI	/	/	0	1	0	0	0	0	0	0	0	0	0	0	0	0	0	0	0	0	0	0	0	0	Validation group/negative	Validation group/negative	Validation group/negative
P369	ZSRT19B068	Department of infectious disease	female	43	19S2001364	BALF	non-infectious disease	non-RTI	/	/	0	1	0	0	1	0	0	0	0	0	0	0	0	0	0	0	0	1	1	0	0	0	Validation group/negative	Validation group/negative	Validation group/negative
P370	ZSRT19S152	ICU (intensive care unit)	male	60	19S1001107	sputum	clinical criteria	RTI-C	/	/	0	0	0	1	0	0	0	0	0	0	0	1	0	1	0	0	0	0	0	0	0	0	/	/	/
P371	ZSRT19S390	Department of infectious disease	male	63	19S1000562	sputum	clinical criteria + microbiology	RTI-C+M	NTM	NTM	0	1	0	0	0	0	0	0	0	0	0	0	0	0	0	0	0	1	0	0	0	0	/	Training group/positive	/
P371	ZSRT19S348	Department of infectious disease	male	63	19S2000666	sputum	clinical criteria + microbiology	RTI-C+M	NTM	NTM	0	1	0	0	0	0	0	0	0	0	0	0	0	0	0	0	0	0	0	0	0	0	/	Training group/positive	/
P372	ZSRT19P0518	Department of infectious disease	female	23	19S2002052	pleural fluid	clinical criteria	RTI-C	/	/	0	0	0	0	0	0	0	0	0	0	0	0	0	0	0	0	1	0	0	0	0	0	/	/	/
P373	ZSRT19S441	Department of infectious disease	male	49	19S1000450	sputum	clinical criteria	RTI-C	/	/	0	0	0	0	0	0	0	0	0	0	0	0	0	0	0	0	0	0	0	0	0	0	/	/	/
P373	ZSRT19B440	Department of infectious disease	male	49	19S2000449	BALF	clinical criteria	RTI-C	/	/	0	0	0	0	0	0	0	0	0	0	0	0	0	0	1	0	0	0	0	0	0	0	/	/	/
P373	ZSRT19S405	Department of infectious disease	male	49	19S2000534	sputum	clinical criteria	RTI-C	/	/	0	0	0	0	0	0	0	0	0	0	0	0	0	0	0	0	1	0	0	0	0	0	/	/	/
P374	ZSRT19P467	Department of medicine	male	36	19S1000367	pleural fluid	non-infectious disease	non-RTI	/	/	0	0	0	0	0	0	0	0	0	0	0	0	0	0	0	0	0	0	0	0	0	0	Training group/negative	Training group/negative	Validation group/negative
P375	ZSRT17S0209	ICU (intensive care unit)	male	67	17S0587316	sputum	clinical criteria + microbiology	RTI-C+M	Enterococcus pseudoniae + Chryseobacterium meningosepticum	putative pathogen	0	0	0	1	1	0	0	0	0	0	0	0	0	1	0	0	0	1	0	0	0	0	Training group/positive	/	/
P376	ZSRT17B0116	Department of infectious disease	female	30	17S0586339	BALF	clinical criteria	RTI-C	/	/	0	0	0	0	0	0	0	0	0	0	0	0	0	0	0	0	1	0	0	0	0	0	/	/	/
P377	ZSRT19B444	Department of infectious disease	female	67	19S2000437	BALF	clinical criteria + microbiology	RTI-C+M	NTM	NTM	0	1	0	0	0	0	0	0	0	0	0	0	0	0	0	0	0	0	0	0	0	0	/	Training group/positive	/
P378	ZSRT19L0369	Department of infectious disease	female	44	19S1001852	lung tissue	clinical criteria + microbiology	RTI-C+M	MTB	absolute pathogen	0	0	0	0	0	0	0	0	0	0	0	0	0	0	0	0	1	0	0	0	0	0	/	Training group/positive	/
P379	ZSRT19B259	Department of infectious disease	male	57	19S1000857	BALF	clinical criteria	RTI-C	/	/	0	0	0	0	0	0	0	0	0	0	0	0	0	0	0	0	0	0	0	0	0	0	/	/	/
P380	ZSRT19L045	Department of infectious disease	male	31	19S1001487	lung tissue	clinical criteria	RTI-C	/	/	0	0	0	0	0	0	0	0	0	0	0	0	0	0	0	0	0	0	0	0	0	0	/	/	/
P380	ZSRT19B0459	Department of infectious disease	male	31	19S2001658	BALF	clinical criteria	RTI-C	/	/	0	0	0	0	0	0	0	0	0	0	0	0	0	0	0	0	0	0	0	1	0	0	/	/	/
P381	ZSRT19L162	Department of infectious disease	female	60	19S1001081	lung tissue	clinical criteria + microbiology	RTI-C+M	NTM	NTM	0	0	0	0	0	0	0	0	0	0	0	0	0	0	0	0	0	1	1	0	0	0	/	Training group/positive	/
P382	ZSRT19P0532	Department of infectious disease	male	64	19S2002131	pleural fluid	clinical criteria	RTI-C	/	/	0	0	0	0	0	0	0	0	0	0	0	0	0	0	0	0	1	0	0	0	0	0	/	/	/
P383	ZSRT17P0105	Department of infectious disease	male	32	17S0586266	pleural fluid	clinical criteria + microbiology	RTI-C+M	NTM	NTM	0	0	0	0	0	0	0	0	0	0	0	0	0	0	0	0	0	0	0	0	0	0	/	Validation group/positive	/
P384	ZSRT19S0485	Department of infectious disease	female	63	19S2001832	sputum	clinical criteria + microbiology	RTI-C+M	NTM	NTM	0	0	0	0	1	0	0	0	0	0	0	0	0	0	0	0	0	0	0	0	0	0	/	Training group/positive	/
P385	ZSRT19B570	Department of infectious disease	male	37	19S1000123	BALF	clinical criteria	RTI-C	/	/	0	0	0	1	0	0	0	0	0	0	0	0	0	0	0	0	0	0	0	0	0	0	/	/	/
P386	ZSRT19S338	Department of infectious disease	male	56	19S1000680	sputum	clinical criteria + microbiology	RTI-C+M	Escherichia coli	putative pathogen	0	0	0	1	0	0	0	1	0	0	0	0	0	0	0	0	0	0	1	0	0	0	Validation group/positive	/	/
P387	ZSRT17P0038	Department of infectious disease	female	52	17S0585341	pleural fluid	non-infectious disease	non-RTI	/	/	0	0	0	1	0	0	0	0	0	0	0	0	0	0	0	0	0	0	0	0	0	0	Training group/negative	Training group/negative	Training group/negative
P388	ZSRT17B0157	Department of infectious disease	male	43	17S0587089	BALF	clinical criteria	RTI-C	/	/	0	0	0	0	0	0	0	0	0	0	0	0	0	0	0	0	0	0	0	0	0	0	/	/	/
P388	ZSRT17S0158	Department of infectious disease	male	43	17S0587091	sputum	clinical criteria	RTI-C	/	/	0	0	0	0	0	0	0	0	0	0	0	0	0	0	0	0	0	0	0	0	0	0	/	/	/
P388	ZSRT17L0159	Department of infectious disease	male	43	17S0587093	lung tissue	clinical criteria	RTI-C	/	/	0	0	0	0	0	0	0	0	0	0	0	0	0	0	0	0	0	0	1	0	0	0	/	/	/
P388	ZSRT17S0174	Department of infectious disease	male	43	17S0587154	sputum	clinical criteria	RTI-C	/	/	0	0	0	0	0	0	0	0	0	0	0	0	0	0	0	0	0	0	0	0	0	0	/	/	/
P389	ZSRT19B459	Department of infectious disease	male	52	19S1000402	BALF	clinical criteria + microbiology	RTI-C+M	Acinetobacter baumannii	putative pathogen	0	0	1	0	0	1	0	0	0	0	0	0	0	0	0	0	0	0	0	0	0	0	Training group/positive	/	/
P390	ZSRT18B743	Department of infectious disease	male	56	18S1000237	BALF	clinical criteria + microbiology	RTI-C+M	NTM	NTM	0	0	0	0	0	0	0	0	0	0	0	0	0	0	0	0	0	1	0	0	0	0	/	Validation group/positive	/
P390	ZSRT18L744	Department of infectious disease	male	56	18S2000238	lung tissue	clinical criteria + microbiology	RTI-C+M	NTM	NTM	0	0	0	0	0	0	0	0	0	0	0	0	0	0	0	0	0	0	0	0	0	0	/	Training group/positive	/
P391	ZSRT18B0282	Department of infectious disease	female	66	18S1000337	BALF	clinical criteria + microbiology	RTI-C+M	Staphylococcus aureus + Pseudomonas aeruginosa	absolute pathogen	0	1	0	0	0	0	0	0	0	0	1	0	0	0	0	0	0	0	0	0	0	0	Validation group/positive	/	/
P392	ZSRT19P372	Department of infectious disease	male	19	19S1000596	pleural fluid	non-infectious disease	non-RTI	/	/	0	0	0	0	0	0	0	0	0	0	0	0	0	0	0	0	0	0	0	0	0	0	Training group/negative	Validation group/negative	Validation group/negative
P393	ZSRT19B0422	Department of surgery	male	65	19S12002235	BALF	clinical criteria	RTI-C	/	/	0	0	1	0	0	0	0	0	0	0	0	0	0	0	0	0	0	0	0	1	0	0	/	/	/
P394	ZSRT19L312	Department of infectious disease	male	34	19S1000724	lung tissue	clinical criteria	RTI-C	/	/	0	0	0	0	0	0	0	0	0	0	0	0	0	0	0	0	1	0	0	0	0	0	/	/	/
P395	ZSRT19S0478	Department of infectious disease	male	66	19S2001752	sputum	clinical criteria	RTI-C	/	/	0	0	0	0	0	0	0	0	0	0	0	0	0	0	0	0	1	0	0	0	0	0	/	/	/
P396	ZSRT17B0102	Department of infectious disease	male	70	17S0586236	BALF	clinical criteria	RTI-C	/	/	0	0	0	0	0	0	0	0	0	0	0	0	0	0	0	0	0	0	0	0	0	0	/	/	/
P397	ZSRT19L116	Department of infectious disease	male	63	19S1001197	lung tissue	clinical criteria	RTI-C	/	/	0	0	0	0	0	0	0	0	0	0	0	0	0	0	0	0	1	0	0	0	0	0	/	/	/
P398	ZSRT19S132	Department of infectious disease	female	85	19S2001164	sputum	clinical criteria	RTI-C	/	/	0	1	0	0	0	0	0	0	0	0	0	0	0	0	0	0	0	0	1	0	0	0	/	/	/
P399	ZSRT18L659	Department of infectious disease	male	39	18S1000455	lung tissue	clinical criteria + microbiology	RTI-C+M	MTB	absolute pathogen	0	0	0	0	0	0	0	0	0	0	0	0	0	0	0	0	1	0	0	0	0	0	/	Training group/positive	/
P400	ZSRT19L0396	Department of respiratory medicine	female	76	19S1002040	lung tissue	clinical criteria + microbiology	RTI-C+M	Cryptococcus	absolute pathogen	0	0	0	1	0	0	0	0	0	0	0	0	0	0	0	0	0	0	0	0	1	0	/	/	Validation group/positive
P401	ZSRT19S0326	Department of infectious disease	female	24	19S1001456	sputum	clinical criteria	RTI-C	/	/	0	0	0	0	0	0	0	0	0	0	0	0	0	0	0	0	1	0	0	0	0	0	/	/	/
P402	ZSRT17S0224	Department of infectious disease	female	39	17S0587659	sputum	clinical criteria	RTI-C	/	/	0	0	1	0	0	0	0	0	0	0	0	0	0	0	0	0	0	0	0	0	0	0	/	/	/
P402	ZSRT17S0234	Department of infectious disease	female	39	17S0587707	sputum	clinical criteria	RTI-C	/	/	0	0	1	0	0	0	0	0	0	0	0	0	0	0	0	0	0	0	0	0	0	0	/	/	/
P402	ZSRT17L0245	Department of infectious disease	female	39	17S0587747	lung tissue	clinical criteria	RTI-C	/	/	0	0	1	0	0	0	0	0	0	0	0	0	0	0	0	0	0	0	0	0	0	0	/	/	/
P403	ZSRT19P485	Department of infectious disease	male	60	19S1000329	pleural fluid	clinical criteria	RTI-C	/	/	0	0	0	0	0	0	0	0	0	0	0	0	0	0	0	0	1	0	0	0	0	0	/	/	/
P404	ZSRT17S0252	Department of infectious disease	male	75	17S0587946	sputum	clinical criteria	RTI-C	/	/	0	0	0	0	0	0	0	0	0	0	0	0	0	0	0	0	0	0	0	0	0	0	/	/	/
P405	ZSRT19L417	Department of infectious disease	female	55	19S1000508	lung tissue	clinical criteria	RTI-C	/	/	0	0	0	0	0	0	0	0	0	0	0	0	0	1	0	0	1	0	0	0	0	0	/	/	/
P405	ZSRT19B409	Department of infectious disease	female	55	19S2000525	BALF	clinical criteria	RTI-C	/	/	0	0	0	0	0	0	0	0	0	0	0	0	0	0	0	0	0	1	0	0	0	0	/	/	/
P406	ZSRT19S582	Department of infectious disease	male	67	19S2000093	sputum	clinical criteria + microbiology	RTI-C+M	MTB	absolute pathogen	0	0	0	0	0	0	0	0	0	0	0	0	0	0	0	0	1	0	0	0	0	0	/	Training group/positive	/
P407	ZSRT18S616	Department of infectious disease	male	62	18S1000538	sputum	clinical criteria	RTI-C	/	/	0	0	0	1	0	0	0	0	0	0	0	0	0	0	0	0	0	0	0	0	0	0	/	/	/
P408	ZSRT17B0082	Department of infectious disease	male	66	17S0585595	BALF	clinical criteria	RTI-C	/	/	0	0	0	0	0	0	0	0	0	0	0	0	0	0	0	0	0	0	0	0	0	0	/	/	/
P409	ZSRT19S0496	Department of infectious disease	male	31	19S2001920	sputum	clinical criteria	RTI-C	/	/	0	0	0	0	0	0	0	0	0	0	0	0	0	0	0	0	1	0	0	0	0	0	/	/	/
P410	ZSRT19B0438	Department of infectious disease	female	55	19S12002312	BALF	clinical criteria	RTI-C	/	/	0	0	0	0	0	0	0	0	0	0	0	0	0	0	0	0	0	0	0	0	0	0	/	/	/
P411	ZSRT18L771	Department of infectious disease	female	64	18S2000174	lung tissue	non-infectious disease	non-RTI	/	/	0	0	0	0	0	0	0	0	0	0	0	0	0	0	0	0	0	0	0	1	0	0	Validation group/negative	Training group/negative	Validation group/negative
P412	ZSRT19S520	Department of medicine	male	72	19S1000252	sputum	clinical criteria	RTI-C	/	/	0	0	0	0	0	0	0	0	0	0	0	0	0	1	0	0	1	0	0	0	0	0	/	/	/
P413	ZSRT19S0523	Department of infectious disease	male	81	19S2002082	sputum	clinical criteria + microbiology	RTI-C+M	Staphylococcus aureus	putative pathogen	0	0	0	0	0	0	0	0	0	0	1	0	0	0	0	0	0	0	0	0	0	0	Training group/positive	/	/
P414	ZSRT19B0443	Department of infectious disease	male	57	19S2000037	BALF	non-infectious disease	non-RTI	/	/	0	0	0	1	0	0	0	0	0	0	0	0	0	1	0	0	1	0	0	0	0	0	Validation group/negative	Training group/negative	Validation group/negative
P414	ZSRT19L600	Department of infectious disease	male	57	19S2000042	lung tissue	non-infectious disease	non-RTI	/	/	0	0	0	1	0	0	0	0	0	0	0	0	1	1	0	0	0	0	0	0	0	0	Training group/negative	Validation group/negative	Training group/negative
P415	ZSRT19L0488	Department of infectious disease	male	32	19S2001848	lung tissue	clinical criteria + microbiology	RTI-C+M	MTB	absolute pathogen	0	0	0	0	0	0	0	0	0	0	0	0	0	0	0	0	1	0	0	0	0	0	/	Training group/positive	/
P416	ZSRT18S725	Department of infectious disease	female	32	18S2000284	sputum	clinical criteria + microbiology	RTI-C+M	Cryptococcus	absolute pathogen	0	0	0	0	0	0	0	0	0	0	0	0	0	0	0	0	0	0	0	0	0	0	/	/	Training group/positive
P417	ZSRT19L0379	Department of rheumatology	male	81	19S1001895	lung tissue	clinical criteria	RTI-C	/	/	0	1	0	0	0	0	0	0	0	0	0	0	0	0	0	1	0	0	0	0	0	0	/	/	/
P418	ZSRT19B431	Department of infectious disease	male	53	19S1000462	BALF	clinical criteria	RTI-C	/	/	0	0	0	0	0	0	0	0	0	0	0	0	0	0	0	0	0	0	0	0	0	0	/	/	/
P419	ZSRT19P144	Department of infectious disease	male	92	19S1001137	pleural fluid	clinical criteria	RTI-C	/	/	0	0	0	0	0	0	0	0	0	0	0	0	0	0	0	0	0	0	0	0	0	0	/	/	/
P420	ZSRT19B0398	Department of infectious disease	male	47	19S1002042	BALF	clinical criteria	RTI-C	/	/	0	0	0	0	0	0	0	0	0	0	0	0	0	0	0	0	0	0	1	0	0	0	/	/	/
P420	ZSRT19L0519	Department of infectious disease	male	47	19S2002057	lung tissue	clinical criteria	RTI-C	/	/	0	0	0	0	0	0	0	0	0	0	0	0	0	0	0	1	1	0	0	0	0	0	/	/	/
P421	ZSRT19S005	Department of infectious disease	male	85	19S1001632	sputum	clinical criteria + microbiology	RTI-C+M	Pseudomonas aeruginosa	absolute pathogen	0	0	0	0	1	0	0	0	0	0	0	0	0	0	0	0	0	0	1	0	0	0	Training group/positive	/	/
P422	ZSRT18P663	Department of infectious disease	male	60	18S2000441	pleural fluid	clinical criteria	RTI-C	/	/	0	0	0	0	0	0	0	0	0	0	0	0	0	0	0	0	0	0	0	0	0	0	/	/	/
P423	ZSRT19L015	Department of rheumatology	male	33	19S1001597	lung tissue	clinical criteria	RTI-C	/	/	0	1	0	0	0	0	0	0	0	0	0	0	0	0	0	0	1	0	1	0	0	0	/	/	/
P424	ZSRT18L782	Department of infectious disease	female	57	18S2000148	lung tissue	clinical criteria + microbiology	RTI-C+M	NTM	NTM	0	1	0	0	0	0	0	0	0	0	0	0	0	0	0	0	0	0	0	0	0	0	/	Training group/positive	/
P425	ZSRT19B207	Emergency room	male	30	19S1000977	BALF	clinical criteria	RTI-C	/	/	0	0	0	0	0	0	0	0	0	0	0	0	0	0	0	0	0	0	0	0	0	0	/	/	/
P425	ZSRT19B193	Emergency room	male	30	19S2001006	BALF	clinical criteria	RTI-C	/	/	0	0	0	0	0	0	0	0	0	0	0	0	0	0	1	0	0	0	0	0	0	0	/	/	/
P426	ZSRT19B369	Department of surgery	male	65	19S1000613	BALF	clinical criteria	RTI-C	/	/	0	0	1	0	0	0	0	0	0	0	0	0	0	0	0	0	0	0	0	1	0	0	/	/	/
P427	ZSRT19S439	Department of infectious disease	female	73	19S2000457	sputum	clinical criteria	RTI-C	/	/	0	0	0	0	0	0	0	0	0	0	0	0	0	0	0	0	1	0	0	0	0	0	/	/	/
P428	ZSRT19S342	Department of respiratory medicine	male	86	19S1000677	sputum	clinical criteria	RTI-C	/	/	0	0	0	0	0	0	0	0	0	0	0	0	0	0	0	0	0	0	0	0	0	0	/	/	/
P429	ZSRT19S271	Department of infectious disease	female	55	19S1000834	sputum	clinical criteria	RTI-C	/	/	0	0	0	1	0	0	0	1	0	1	0	0	1	0	0	0	0	0	0	0	0	0	/	/	/
P430	ZSRT17S0229	Department of infectious disease	male	75	17S0587689	sputum	clinical criteria + microbiology	RTI-C+M	Aspergillus	absolute pathogen	0	1	0	0	0	0	0	0	0	0	0	0	0	0	0	0	0	0	1	0	0	0	/	/	Validation group/positive
P431	ZSRT18B655	Department of infectious disease	female	47	18S1000465	BALF	clinical criteria	RTI-C	/	/	0	0	0	0	1	0	0	0	0	0	0	0	0	0	0	0	0	0	0	0	0	0	/	/	/
P432	ZSRT19L180	Department of infectious disease	female	34	19S1001038	lung tissue	non-infectious disease	non-RTI	/	/	0	0	0	1	0	0	0	0	0	0	0	0	0	0	0	0	0	0	1	0	0	0	Training group/negative	Training group/negative	Training group/negative
P433	ZSRT19S0399	Department of infectious disease	female	67	19S1002043	sputum	clinical criteria	RTI-C	/	/	0	1	0	0	0	0	0	0	0	0	0	0	0	0	0	0	0	0	0	0	1	0	/	/	/
P433	ZSRT19S0525	Department of infectious disease	female	67	19S2002091	sputum	clinical criteria	RTI-C	/	/	0	1	0	0	0	0	0	0	0	0	0	0	0	0	0	0	0	0	0	0	1	0	/	/	/
P434	ZSRT19B466	Department of surgery	male	47	19S2000388	BALF	clinical criteria	RTI-C	/	/	0	0	1	0	0	0	0	0	0	0	1	0	0	0	0	0	0	0	0	1	1	0	/	/	/
P435	ZSRT18S630	Department of rheumatology	male	63	18S1000511	sputum	clinical criteria	RTI-C	/	/	0	1	0	0	0	0	0	0	0	0	0	0	0	0	0	0	0	0	0	0	0	0	/	/	/
P436	ZSRT17S0034	Department of infectious disease	female	82	17S0517296	sputum	clinical criteria	RTI-C	/	/	0	0	0	0	0	0	0	0	0	0	0	0	0	0	0	0	0	0	0	0	0	0	/	/	/
P437	ZSRT19S149	Department of infectious disease	male	80	19S1001120	sputum	clinical criteria	RTI-C	/	/	0	0	0	0	0	0	0	0	0	0	0	0	0	0	0	0	0	0	0	0	0	0	/	/	/
P438	ZSRT17B0084	Department of infectious disease	male	66	17S0585603	BALF	non-infectious disease	non-RTI	/	/	0	0	0	1	0	0	0	0	0	0	0	0	0	0	0	0	0	0	0	0	0	0	Training group/negative	Validation group/negative	Training group/negative
P439	ZSRT19P0482	Department of infectious disease	male	38	19S2001824	pleural fluid	non-infectious disease	non-RTI	/	/	0	0	0	0	0	0	0	0	0	0	0	0	0	0	0	0	0	0	0	0	0	0	Training group/negative	Validation group/negative	Validation group/negative
P440	ZSRT19S0498	Department of infectious disease	female	66	19S2001934	sputum	clinical criteria	RTI-C	/	/	0	0	0	1	0	0	0	0	0	0	0	0	0	0	0	0	0	0	0	0	0	0	/	/	/
P441	ZSRT19S079	Department of infectious disease	male	35	19S2001305	sputum	clinical criteria	RTI-C	/	/	0	0	0	0	0	0	0	0	0	0	0	0	0	0	0	0	0	0	0	0	0	0	/	/	/
P442	ZSRT19B026	Department of infectious disease	female	35	19S1001570	BALF	clinical criteria	RTI-C	/	/	0	0	0	0	0	0	0	0	0	0	0	0	0	0	0	0	0	0	0	0	0	0	/	/	/
P442	ZSRT19B018	Department of infectious disease	female	35	19S2001594	BALF	clinical criteria	RTI-C	/	/	0	0	0	0	0	0	0	0	0	0	0	0	0	0	0	0	0	0	0	0	0	0	/	/	/
P443	ZSRT19S0481	Department of infectious disease	male	64	19S2001797	sputum	clinical criteria	RTI-C	/	/	0	1	0	0	0	0	0	0	0	0	0	0	0	0	0	0	0	0	0	0	0	0	/	/	/
P444	ZSRT18L754	Department of infectious disease	female	47	18S1000219	lung tissue	clinical criteria + microbiology	RTI-C+M	MTB	absolute pathogen	0	0	0	1	0	0	0	0	0	0	0	0	0	0	0	0	1	0	0	0	0	0	/	Validation group/positive	/
P445	ZSRT17P0139	Department of infectious disease	male	64	17S0586450	pleural fluid	clinical criteria	RTI-C	/	/	0	0	0	0	0	0	0	0	0	0	0	0	0	0	0	0	0	0	0	0	0	0	/	/	/
P446	ZSRT19B0309	Department of infectious disease	male	59	19S1000479	BALF	clinical criteria	RTI-C	/	/	0	0	0	0	0	0	0	0	0	0	0	0	0	0	0	0	1	0	0	0	0	0	/	/	/
P447	ZSRT19S541	Department of respiratory medicine	male	67	19S1000209	sputum	clinical criteria	RTI-C	/	/	0	0	0	0	0	0	0	0	0	0	0	0	0	0	0	0	0	0	0	0	0	0	/	/	/
P448	ZSRT19B175	Department of respiratory medicine	female	57	19S1001049	BALF	clinical criteria + microbiology	RTI-C+M	Pseudomonas aeruginosa	absolute pathogen	0	0	0	0	0	0	0	0	0	0	0	0	0	0	0	0	0	0	0	0	0	0	Validation group/positive	/	/
P449	ZSRT18P624	ICU (intensive care unit)	male	63	18S1000520	pleural fluid	clinical criteria	RTI-C	/	/	0	0	1	1	0	0	0	0	0	0	0	0	0	0	0	0	0	0	0	0	0	0	/	/	/
P449	ZSRT18S625	ICU (intensive care unit)	male	63	18S1000521	sputum	clinical criteria	RTI-C	/	/	0	0	1	1	0	0	0	0	1	1	0	0	0	0	0	0	0	0	0	0	0	0	/	/	/
P449	ZSRT19S607	ICU (intensive care unit)	male	63	19S1000018	sputum	clinical criteria	RTI-C	/	/	0	0	1	1	0	1	0	0	0	0	0	0	0	0	0	0	0	0	0	0	0	0	/	/	/
P449	ZSRT19S598	ICU (intensive care unit)	male	63	19S1000043	sputum	clinical criteria	RTI-C	/	/	0	0	1	1	0	1	0	0	1	0	0	0	0	0	0	0	0	0	0	0	0	0	/	/	/
P449	ZSRT19B585	ICU (intensive care unit)	male	63	19S1000068	BALF	clinical criteria	RTI-C	/	/	0	0	1	1	0	0	0	0	0	0	0	0	0	0	0	0	0	0	0	0	0	0	/	/	/
P449	ZSRT19S558	ICU (intensive care unit)	male	63	19S1000147	sputum	clinical criteria	RTI-C	/	/	0	0	1	1	0	1	0	0	0	0	0	0	0	0	0	0	0	0	0	0	0	0	/	/	/
P449	ZSRT19S534	ICU (intensive care unit)	male	63	19S1000219	sputum	clinical criteria	RTI-C	/	/	0	0	1	1	1	1	0	0	0	0	0	0	0	1	0	0	0	0	0	0	0	0	/	/	/
P450	ZSRT17P0042	Department of infectious disease	male	27	17S0585363	pleural fluid	clinical criteria	RTI-C	/	/	0	0	0	0	0	0	0	0	0	0	0	0	0	0	0	0	0	0	0	0	0	0	/	/	/
P450	ZSRT17P0046	Department of infectious disease	male	27	17S0585383	pleural fluid	clinical criteria	RTI-C	/	/	0	0	0	0	0	0	0	0	0	0	0	0	0	0	0	0	0	0	0	0	0	0	/	/	/
P451	ZSRT19B0388	Department of infectious disease	female	54	19S1001943	BALF	clinical criteria	RTI-C	/	/	0	0	0	0	0	0	0	0	0	0	0	0	0	0	0	1	0	0	1	1	0	0	/	/	/
P452	ZSRT17B0080	Department of infectious disease	male	27	17S0585556	BALF	clinical criteria + microbiology	RTI-C+M	MTB	absolute pathogen	0	0	0	0	0	0	0	0	0	0	0	0	0	0	0	0	1	0	0	0	0	0	/	Validation group/positive	/
P453	ZSRT17S0049	Department of infectious disease	female	69	17S0585404	sputum	non-infectious disease	non-RTI	/	/	0	0	0	1	0	0	0	0	0	0	0	0	0	0	0	0	0	0	0	0	0	0	Training group/negative	Validation group/negative	Training group/negative
P453	ZSRT17S0161	Department of infectious disease	female	69	17S0587097	sputum	non-infectious disease	non-RTI	/	/	0	0	0	1	0	0	0	0	0	0	0	0	0	0	0	0	0	0	0	0	0	0	Validation group/negative	Validation group/negative	Validation group/negative
P454	ZSRT19B310	Department of surgery	male	29	19S1000731	BALF	clinical criteria	RTI-C	/	/	0	0	0	0	0	0	0	0	0	0	0	0	0	0	0	0	0	0	0	0	0	0	/	/	/
P455	ZSRT19S544	ICU (intensive care unit)	male	51	19S1000189	sputum	clinical criteria + microbiology	RTI-C+M	Aspergillus fumigatus	absolute pathogen	0	0	1	0	0	0	0	0	0	1	0	0	0	0	0	0	0	0	1	0	0	0	/	/	Training group/positive
P455	ZSRT19B545	ICU (intensive care unit)	male	51	19S1000190	BALF	clinical criteria + microbiology	RTI-C+M	Aspergillus fumigatus	absolute pathogen	0	0	1	0	0	0	0	0	0	0	0	0	0	0	0	0	0	0	1	0	0	0	/	/	Validation group/positive
P456	ZSRT19S471	Department of infectious disease	female	66	19S1000377	sputum	clinical criteria	RTI-C	/	/	0	0	0	0	0	0	0	0	0	0	0	0	0	0	0	0	0	0	0	0	0	0	/	/	/
P457	ZSRT18B713	Department of infectious disease	male	61	18S1000305	BALF	clinical criteria + microbiology	RTI-C+M	Pseudomonas aeruginosa	absolute pathogen	0	0	0	0	0	0	0	0	0	0	0	0	1	0	0	0	0	0	0	0	0	0	Validation group/positive	/	/
P457	ZSRT18S718	Department of infectious disease	male	61	18S2000297	sputum	clinical criteria + microbiology	RTI-C+M	Pseudomonas aeruginosa	absolute pathogen	0	0	0	0	1	0	0	0	0	0	0	0	0	0	0	0	0	0	0	0	0	0	Validation group/positive	/	/
P458	ZSRT19S442	Department of infectious disease	female	50	19S1000448	sputum	clinical criteria + microbiology	RTI-C+M	NTM	NTM	0	0	0	0	0	0	0	0	0	0	0	0	0	0	0	0	1	0	0	0	0	0	/	Training group/positive	/
P459	ZSRT19B226	Department of infectious disease	female	60	19S1000937	BALF	clinical criteria	RTI-C	/	/	0	0	0	0	0	0	0	0	0	0	0	0	0	0	0	0	0	0	0	0	0	0	/	/	/
P459	ZSRT19L220	Department of infectious disease	female	60	19S2000945	lung tissue	clinical criteria	RTI-C	/	/	0	0	0	0	0	0	0	0	0	0	0	0	0	0	0	0	0	0	0	0	0	0	/	/	/
P460	ZSRT19S367	Department of infectious disease	male	86	19S2000616	sputum	clinical criteria	RTI-C	/	/	0	0	0	0	1	0	0	0	0	0	0	0	0	0	0	0	0	0	0	0	0	0	/	/	/
P461	ZSRT19L275	Department of infectious disease	female	30	19S1000824	lung tissue	clinical criteria	RTI-C	/	/	0	0	0	0	1	0	0	0	0	0	0	0	0	0	0	0	0	0	0	0	0	0	/	/	/
P461	ZSRT19B272	Department of infectious disease	female	30	19S2000835	BALF	clinical criteria	RTI-C	/	/	0	0	0	0	1	0	0	0	0	0	0	0	0	0	0	0	0	0	0	0	0	0	/	/	/
P462	ZSRT19S0441	Department of infectious disease	male	61	19S12002334	sputum	non-infectious disease	non-RTI	/	/	1	0	0	1	0	0	0	0	0	0	0	0	0	0	0	0	0	0	0	0	0	0	Validation group/negative	Training group/negative	Validation group/negative
P463	ZSRT18S0286	Department of infectious disease	male	68	18S3000085	sputum	clinical criteria + microbiology	RTI-C+M	Pseudomonas aeruginosa	absolute pathogen	0	1	0	1	0	0	0	0	0	0	0	0	0	0	0	0	0	0	0	0	0	0	Validation group/positive	/	/
P464	ZSRT19S0324	Department of infectious disease	female	63	19S1001445	sputum	clinical criteria	RTI-C	/	/	0	0	0	0	0	0	0	0	0	0	0	0	0	0	0	0	0	0	0	0	0	0	/	/	/
P465	ZSRT18S641	Department of infectious disease	male	67	18S2000493	sputum	clinical criteria	RTI-C	/	/	0	0	0	1	0	0	0	0	0	0	0	0	0	0	0	0	0	0	0	0	0	0	/	/	/
P466	ZSRT18L817	Department of infectious disease	male	65	18S1000067	lung tissue	clinical criteria + microbiology	RTI-C+M	NTM	NTM	0	0	0	0	0	0	0	0	0	0	0	0	0	0	0	0	0	1	0	0	0	0	/	Validation group/positive	/
P466	ZSRT18B812	Department of infectious disease	male	65	18S1000076	BALF	clinical criteria + microbiology	RTI-C+M	NTM	NTM	0	0	0	0	1	0	0	0	0	0	0	0	0	0	0	0	0	1	0	0	0	0	/	Validation group/positive	/
P467	ZSRT17S0089	Department of infectious disease	male	52	17S0586102	sputum	clinical criteria	RTI-C	/	/	0	1	0	0	0	0	0	0	0	0	0	0	0	0	0	0	0	0	1	0	0	0	/	/	/
P467	ZSRT19S0349	Department of infectious disease	male	52	19S1001724	sputum	clinical criteria	RTI-C	/	/	0	1	0	0	1	0	0	0	0	0	0	0	0	0	0	0	0	0	0	0	0	0	/	/	/
P468	ZSRT19L258	Department of infectious disease	female	68	19S1000863	lung tissue	clinical criteria + microbiology	RTI-C+M	MTB	absolute pathogen	0	0	0	0	0	0	0	0	0	0	0	0	0	0	0	0	1	0	1	0	0	0	/	Training group/positive	/
P469	ZSRT19L0345	Department of infectious disease	female	57	19S1001715	lung tissue	non-infectious disease	non-RTI	/	/	0	0	0	0	0	0	0	0	0	0	0	0	0	0	0	0	0	0	0	0	0	0	Validation group/negative	Training group/negative	Validation group/negative
P470	ZSRT19B572	ICU (intensive care unit)	male	64	19S1000113	BALF	clinical criteria	RTI-C	/	/	0	0	0	0	1	1	0	0	0	0	0	0	0	0	0	0	0	0	0	0	0	0	/	/	/
P471	ZSRT19L0416	Department of infectious disease	female	37	19S1002190	lung tissue	clinical criteria	RTI-C	/	/	0	0	0	0	0	0	0	0	0	0	0	0	0	0	0	0	0	0	0	0	0	0	/	/	/
P471	ZSRT19B0549	Department of infectious disease	female	37	19S2002200	BALF	clinical criteria	RTI-C	/	/	0	0	0	0	0	0	0	0	0	0	0	0	0	0	0	0	0	0	0	0	0	0	/	/	/
P471	ZSRT19S0555	Department of infectious disease	female	37	19S22002224	sputum	clinical criteria	RTI-C	/	/	0	0	0	0	0	0	0	0	0	0	0	0	0	0	0	0	0	0	0	0	0	0	/	/	/
P472	ZSRT17B0019	Department of infectious disease	female	56	17S0517177	BALF	non-infectious disease	non-RTI	/	/	0	0	0	1	0	0	0	0	0	0	0	0	0	0	0	0	0	0	0	0	0	0	Validation group/negative	Validation group/negative	Validation group/negative
P473	ZSRT19B0301	Department of infectious disease	female	44	19S0050942	BALF	non-infectious disease	non-RTI	/	/	0	0	0	0	0	0	0	0	0	0	0	0	0	0	0	0	0	0	0	0	0	0	Training group/negative	Training group/negative	Validation group/negative
P474	ZSRT19S0501	Department of infectious disease	male	66	19S2001949	sputum	clinical criteria	RTI-C	/	/	0	0	0	0	0	0	0	0	0	0	0	0	0	0	0	0	0	0	0	0	0	0	/	/	/
P474	ZSRT19P0504	Department of infectious disease	male	66	19S2001976	pleural fluid	clinical criteria	RTI-C	/	/	0	0	0	0	0	0	0	0	0	0	0	0	0	0	0	0	1	0	0	0	0	0	/	/	/
P475	ZSRT18B785	Department of infectious disease	male	25	18S1000140	BALF	clinical criteria + microbiology	RTI-C+M	MTB	absolute pathogen	0	0	0	0	0	0	0	0	0	0	0	0	0	0	0	0	1	0	0	0	0	0	/	Validation group/positive	/
P475	ZSRT18L786	Department of infectious disease	male	25	18S2000143	lung tissue	clinical criteria + microbiology	RTI-C+M	MTB	absolute pathogen	0	0	0	0	0	0	0	0	0	0	0	0	0	0	0	0	1	0	0	0	0	0	/	Validation group/positive	/
P476	ZSRT19L0437	Department of infectious disease	male	30	19S12002310	lung tissue	clinical criteria + microbiology	RTI-C+M	NTM	NTM	0	0	0	0	0	0	0	0	0	0	0	0	0	0	0	0	0	1	0	0	0	0	/	Validation group/positive	/
P476	ZSRT19B0570	Department of infectious disease	male	30	19S22002335	BALF	clinical criteria + microbiology	RTI-C+M	NTM	NTM	0	0	0	0	0	0	0	0	0	0	0	0	0	0	0	0	0	0	0	0	0	0	/	Training group/positive	/
P477	ZSRT19B416	Department of infectious disease	female	68	19S1000505	BALF	clinical criteria	RTI-C	/	/	0	0	0	0	0	0	0	0	0	0	0	0	0	0	0	0	0	0	0	0	0	0	/	/	/
P478	ZSRT19S114	Department of infectious disease	female	27	19S2001210	sputum	clinical criteria	RTI-C	/	/	0	0	0	0	0	0	0	0	0	0	0	0	0	0	0	0	0	1	0	0	0	0	/	/	/
P479	ZSRT17B0073	Department of infectious disease	female	61	17S0585526	BALF	clinical criteria	RTI-C	/	/	0	0	0	0	0	0	0	0	0	0	0	0	0	0	0	0	1	0	0	0	0	0	/	/	/
P480	ZSRT19B492	Department of infectious disease	male	29	19S1000314	BALF	clinical criteria	RTI-C	/	/	0	0	0	0	0	0	0	0	0	0	0	0	0	0	0	0	0	0	0	0	0	0	/	/	/
P480	ZSRT19L489	Department of infectious disease	male	29	19S2000323	lung tissue	clinical criteria	RTI-C	/	/	0	0	0	0	0	0	0	0	0	0	0	0	0	0	0	0	0	0	0	0	0	0	/	/	/
P480	ZSRT19B478	Department of infectious disease	male	29	19S2000349	BALF	clinical criteria	RTI-C	/	/	0	0	0	0	0	0	0	0	0	0	0	0	0	0	0	0	0	0	0	0	0	0	/	/	/
P481	ZSRT17P0132	Department of infectious disease	female	70	17S0586422	pleural fluid	clinical criteria + microbiology	RTI-C+M	Streptococcus pallidus	absolute pathogen	0	0	0	1	0	0	0	0	0	0	0	0	0	0	0	0	0	0	0	0	0	0	Training group/positive	/	/
P482	ZSRT18S811	Department of infectious disease	female	62	18S1000075	sputum	clinical criteria	RTI-C	/	/	0	0	0	0	0	0	0	0	0	0	0	0	0	0	0	0	0	0	0	0	0	0	/	/	/
P483	ZSRT17S0061	Department of infectious disease	female	28	17S0585466	sputum	clinical criteria + microbiology	RTI-C+M	MTB	absolute pathogen	0	0	0	0	0	0	0	0	0	0	0	0	0	0	0	0	1	0	0	0	0	0	/	Training group/positive	/
P484	ZSRT19B041	ICU (intensive care unit)	male	52	19S1001510	BALF	clinical criteria + microbiology	RTI-C+M	Pseudomonas aeruginosa	absolute pathogen	0	0	0	0	0	0	0	0	0	0	0	0	0	0	0	0	0	0	0	0	0	0	Validation group/positive	/	/
P485	ZSRT19S0567	Department of infectious disease	male	67	19S22002303	sputum	clinical criteria	RTI-C	/	/	0	0	1	0	0	0	0	0	0	0	0	0	0	0	0	0	0	0	0	0	0	0	/	/	/
P486	ZSRT18L637	Department of infectious disease	male	31	18S1000496	lung tissue	clinical criteria + microbiology	RTI-C+M	Cryptococcus	absolute pathogen	0	0	0	0	0	0	0	0	0	0	0	0	0	0	0	0	0	0	0	0	1	0	/	/	Training group/positive
P486	ZSRT18B638	Department of infectious disease	male	31	18S2000498	BALF	clinical criteria + microbiology	RTI-C+M	Cryptococcus	absolute pathogen	0	0	0	0	0	0	0	0	0	0	0	0	0	0	0	0	0	0	0	1	1	0	/	/	Validation group/positive
P487	ZSRT19L381	Department of infectious disease	male	51	19S2000580	lung tissue	clinical criteria	RTI-C	/	/	0	0	0	0	0	0	0	0	0	0	0	0	0	1	0	0	1	0	0	0	0	0	/	/	/
P488	ZSRT19P322	Department of infectious disease	male	59	19S1000709	pleural fluid	clinical criteria	RTI-C	/	/	0	0	0	0	0	0	0	0	0	0	0	0	0	0	0	0	0	0	0	0	0	0	/	/	/
P488	ZSRT19P296	Department of infectious disease	male	59	19S2000774	pleural fluid	clinical criteria	RTI-C	/	/	0	0	0	0	0	0	0	0	0	0	0	0	0	0	0	0	0	0	0	0	0	0	/	/	/
P489	ZSRT19S507	Department of infectious disease	male	20	19S2000292	sputum	clinical criteria	RTI-C	/	/	0	0	0	0	0	0	0	0	0	0	0	0	0	0	0	0	1	0	0	0	0	0	/	/	/
P490	ZSRT19S127	Department of infectious disease	female	83	19S1001169	sputum	clinical criteria + microbiology	RTI-C+M	Pseudomonas aeruginosa	absolute pathogen	0	0	0	0	1	0	0	0	0	0	0	0	0	0	0	0	0	0	0	0	0	0	Validation group/positive	/	/
P490	ZSRT19S004	Department of infectious disease	female	83	19S2001631	sputum	clinical criteria + microbiology	RTI-C+M	Pseudomonas aeruginosa	absolute pathogen	0	0	0	0	0	0	0	0	0	0	0	0	0	0	0	0	0	0	0	0	0	0	Training group/positive	/	/
P491	ZSRT19S0433	Emergency room	male	72	19S12002284	sputum	clinical criteria	RTI-C	/	/	0	0	0	0	0	0	0	0	0	0	0	0	0	0	0	0	0	0	0	0	0	0	/	/	/
P492	ZSRT19B530	Department of infectious disease	female	55	19S1000227	BALF	non-infectious disease	non-RTI	/	/	0	0	0	0	0	0	0	0	0	0	0	0	0	0	0	0	0	0	0	0	0	0	Training group/negative	Validation group/negative	Training group/negative
P492	ZSRT19L527	Department of infectious disease	female	55	19S2000237	lung tissue	non-infectious disease	non-RTI	/	/	0	0	0	0	0	0	0	0	0	0	0	0	0	0	0	0	0	0	0	0	0	0	Validation group/negative	Training group/negative	Validation group/negative
P493	ZSRT17S0251	Department of infectious disease	male	72	17S0587945	sputum	clinical criteria + microbiology	RTI-C+M	Aspergillus	absolute pathogen	0	0	0	0	0	0	0	0	0	0	0	0	0	0	0	0	0	0	0	0	0	0	/	/	Validation group/positive
P494	ZSRT19L412	Department of infectious disease	male	48	19S1000513	lung tissue	clinical criteria + microbiology	RTI-C+M	NTM	NTM	0	0	0	0	0	0	0	0	0	0	0	0	0	0	0	0	0	0	0	0	0	0	/	Training group/positive	/
P495	ZSRT19B171	Department of infectious disease	female	75	19S2001058	BALF	clinical criteria + microbiology	RTI-C+M	MTB/NTM	absolute pathogen	0	0	0	0	0	0	0	0	0	0	0	0	0	0	0	0	1	0	0	0	0	0	/	Training group/positive	/
P496	ZSRT18S0279	Department of infectious disease	female	77	18S1000037	sputum	clinical criteria + microbiology	RTI-C+M	Pseudomonas aeruginosa + Stenotrophomonas maltophilia	absolute pathogen	0	0	0	0	0	0	0	0	0	0	0	0	1	0	0	0	0	0	0	0	0	0	Training group/positive	/	/
P496	ZSRT18S818	Department of infectious disease	female	77	18S2000052	sputum	clinical criteria + microbiology	RTI-C+M	Pseudomonas aeruginosa + Stenotrophomonas maltophilia	absolute pathogen	0	0	0	0	1	0	0	0	0	1	0	0	0	1	0	0	0	0	0	0	0	0	Validation group/positive	/	/
P497	ZSRT18P649	Department of medicine	male	45	18S1000474	pleural fluid	clinical criteria	RTI-C	/	/	0	0	0	1	0	0	0	0	0	0	0	0	0	0	0	0	0	0	0	0	0	0	/	/	/
P498	ZSRT19L0380	Department of infectious disease	female	22	19S1001900	lung tissue	clinical criteria	RTI-C	/	/	0	0	0	0	0	0	0	0	0	0	0	0	0	0	0	0	1	0	0	0	0	0	/	/	/
P499	ZSRT19P140	Department of infectious disease	female	56	19S1001145	pleural fluid	non-infectious disease	non-RTI	/	/	0	0	0	1	0	0	0	0	0	0	0	0	0	0	0	0	0	0	0	0	0	0	Validation group/negative	Validation group/negative	Training group/negative
P500	ZSRT19L0377	Department of infectious disease	female	27	19S1001885	lung tissue	clinical criteria	RTI-C	/	/	0	0	0	0	0	0	0	0	0	0	0	0	0	0	0	0	0	0	0	0	0	0	/	/	/
P501	ZSRT17S0221	Department of infectious disease	male	70	17S0587618	sputum	clinical criteria	RTI-C	/	/	0	0	0	1	0	0	0	0	0	0	0	0	0	0	0	0	0	0	0	0	0	0	/	/	/
P501	ZSRT17S0238	Department of infectious disease	male	70	17S0587711	sputum	clinical criteria	RTI-C	/	/	0	0	0	1	0	0	0	0	0	0	0	0	0	0	0	0	0	0	0	0	0	0	/	/	/
P502	ZSRT19S227	Department of infectious disease	female	37	19S1000935	sputum	clinical criteria	RTI-C	/	/	0	0	0	0	0	0	0	0	0	0	0	0	0	0	0	0	0	0	0	0	0	0	/	/	/
P502	ZSRT19L209	Department of infectious disease	female	37	19S1000970	lung tissue	clinical criteria	RTI-C	/	/	0	0	0	0	0	0	0	0	0	0	0	0	0	0	0	0	1	0	0	0	0	0	/	/	/
P502	ZSRT19L197	Department of infectious disease	female	37	19S2000998	lung tissue	clinical criteria	RTI-C	/	/	0	0	0	0	0	0	0	0	0	0	0	0	0	0	0	0	1	0	0	0	0	0	/	/	/
P503	ZSRT19L358	Department of infectious disease	male	78	19S1000641	lung tissue	clinical criteria + microbiology	RTI-C+M	MTB	absolute pathogen	0	0	1	0	0	0	0	0	0	0	0	0	0	0	0	0	1	0	0	0	0	0	/	Validation group/positive	/
P503	ZSRT19S359	Department of infectious disease	male	78	19S2000642	sputum	clinical criteria + microbiology	RTI-C+M	MTB	absolute pathogen	0	0	1	0	0	0	0	0	0	0	0	0	0	0	0	0	1	0	0	0	0	0	/	Validation group/positive	/
P504	ZSRT17B0097	Department of infectious disease	female	63	17S0586201	BALF	clinical criteria	RTI-C	/	/	0	0	0	0	0	0	0	0	0	0	0	0	0	0	0	0	0	0	0	0	0	0	/	/	/
P505	ZSRT17B0243	Department of infectious disease	male	21	17S0587731	BALF	clinical criteria	RTI-C	/	/	0	1	0	0	0	0	0	0	0	0	0	0	0	0	0	0	0	0	0	0	0	0	/	/	/
P506	ZSRT18S762	Department of infectious disease	male	71	18S1000195	sputum	clinical criteria + microbiology	RTI-C+M	Cryptococcus neoformans	absolute pathogen	0	0	0	0	0	0	0	0	0	0	0	1	0	0	0	0	0	1	0	0	0	0	/	/	Validation group/positive
P507	ZSRT19P306	Department of infectious disease	male	70	19S2000742	pleural fluid	clinical criteria	RTI-C	/	/	0	0	0	1	0	0	0	0	0	0	0	0	0	0	0	0	0	0	0	0	0	0	/	/	/
P507	ZSRT19S307	Department of infectious disease	male	70	19S2000743	sputum	clinical criteria	RTI-C	/	/	0	0	0	1	0	0	0	0	0	0	0	0	0	0	0	0	0	0	0	0	0	0	/	/	/
P508	ZSRT19P351	Emergency room	male	56	19S1000649	pleural fluid	clinical criteria	RTI-C	/	/	0	0	0	0	0	0	0	0	0	0	0	0	0	0	0	0	0	0	0	0	0	0	/	/	/
P509	ZSRT18B622	Department of infectious disease	female	56	18S1000528	BALF	clinical criteria + microbiology	RTI-C+M	NTM	NTM	0	1	0	0	1	0	0	0	0	0	0	0	0	0	0	0	0	1	0	0	0	0	/	Validation group/positive	/
P510	ZSRT19P363	Department of infectious disease	female	39	19S2000624	pleural fluid	clinical criteria	RTI-C	/	/	0	0	0	0	0	0	0	0	0	0	0	0	0	0	0	0	0	0	0	0	0	0	/	/	/
P511	ZSRT19L062	Department of infectious disease	male	56	19S1001398	lung tissue	clinical criteria	RTI-C	/	/	0	0	0	0	0	0	0	0	0	0	0	0	0	0	0	0	0	0	0	0	0	0	/	/	/
P512	ZSRT17B0056	Department of infectious disease	female	54	17S0585447	BALF	non-infectious disease	non-RTI	/	/	0	0	0	1	0	0	0	0	0	0	0	0	0	0	0	0	0	0	0	0	0	0	Validation group/negative	Validation group/negative	Validation group/negative
P513	ZSRT19L0503	Department of infectious disease	female	57	19S2001975	lung tissue	non-infectious disease	non-RTI	/	/	0	0	0	1	0	0	0	0	0	0	0	0	0	0	0	0	0	0	0	0	0	0	Training group/negative	Validation group/negative	Training group/negative
P514	ZSRT17S0062	Department of infectious disease	male	77	17S0585467	sputum	non-infectious disease	non-RTI	/	/	0	1	0	0	0	0	0	0	0	0	0	0	0	0	0	0	0	0	0	0	0	0	Training group/negative	Training group/negative	Training group/negative
P515	ZSRT19P142	Department of infectious disease	female	73	19S2001149	pleural fluid	non-infectious disease	non-RTI	/	/	0	0	0	0	0	0	0	0	0	0	0	0	0	0	0	0	0	0	0	0	0	0	Validation group/negative	Validation group/negative	Training group/negative
P516	ZSRT19S072	Department of infectious disease	male	57	19S2001339	sputum	clinical criteria	RTI-C	/	/	0	0	0	1	0	0	0	0	0	0	0	0	0	0	0	0	0	0	0	0	0	0	/	/	/
P517	ZSRT19S373	Department of infectious disease	female	77	19S1000598	sputum	clinical criteria	RTI-C	/	/	0	0	0	1	0	0	0	0	0	0	0	0	0	0	0	0	0	0	0	0	0	0	/	/	/
P517	ZSRT19P364	Department of infectious disease	female	77	19S2000623	pleural fluid	clinical criteria	RTI-C	/	/	0	0	0	1	0	0	0	0	0	0	0	0	0	0	0	0	0	0	0	0	0	0	/	/	/
P518	ZSRT19B361	Department of infectious disease	male	66	19S1000632	BALF	clinical criteria	RTI-C	/	/	0	0	0	0	0	0	0	0	0	0	0	0	0	0	0	0	0	0	0	0	0	0	/	/	/
P519	ZSRT19B133	Department of infectious disease	female	61	19S1001161	BALF	clinical criteria	RTI-C	/	/	0	0	0	1	0	0	0	0	0	0	0	1	0	0	0	0	0	0	0	0	0	0	/	/	/
P519	ZSRT19L130	Department of infectious disease	female	61	19S2001172	lung tissue	clinical criteria	RTI-C	/	/	0	0	0	1	0	0	0	0	0	0	0	0	0	0	0	0	0	0	0	0	0	0	/	/	/
P520	ZSRT19B059	Department of infectious disease	female	74	19S1001416	BALF	clinical criteria + microbiology	RTI-C+M	NTM	NTM	0	0	0	0	0	0	0	0	0	0	0	0	0	0	0	0	0	1	0	0	0	0	/	Training group/positive	/
P521	ZSRT19S173	Department of infectious disease	female	40	19S1001051	sputum	non-infectious disease	non-RTI	/	/	0	1	0	1	0	0	0	0	0	0	0	0	0	0	0	0	0	0	0	0	0	0	Training group/negative	Validation group/negative	Validation group/negative
P521	ZSRT19P169	Department of infectious disease	female	40	19S2001057	pleural fluid	non-infectious disease	non-RTI	/	/	0	1	0	1	0	0	0	0	0	0	0	0	0	0	0	0	0	0	0	0	0	0	Training group/negative	Training group/negative	Validation group/negative
P522	ZSRT19S107	Department of infectious disease	male	81	19S2001216	sputum	non-infectious disease	non-RTI	/	/	0	1	0	0	0	0	0	0	0	0	0	1	0	0	0	0	0	0	0	0	0	0	Validation group/negative	Validation group/negative	Training group/negative
P523	ZSRT18B664	Department of infectious disease	male	70	18S1000439	BALF	clinical criteria	RTI-C	/	/	0	0	0	1	0	0	0	0	0	0	0	0	0	0	0	0	0	0	0	0	0	0	/	/	/
P523	ZSRT18L665	Department of infectious disease	male	70	18S2000442	lung tissue	clinical criteria	RTI-C	/	/	0	0	0	1	0	0	0	0	0	0	0	0	0	0	0	0	0	0	0	0	0	0	/	/	/
P524	ZSRT19L037	Department of infectious disease	female	47	19S1001526	lung tissue	clinical criteria + microbiology	RTI-C+M	MTB	absolute pathogen	0	0	0	0	0	0	0	0	0	0	0	0	0	0	0	0	1	0	0	0	0	0	/	Training group/positive	/
P525	ZSRT19L167	Department of infectious disease	male	28	19S1001070	lung tissue	clinical criteria	RTI-C	/	/	0	0	0	0	0	0	0	0	0	0	0	0	0	0	0	0	1	0	0	0	0	0	/	/	/
P526	ZSRT19B146	Department of infectious disease	male	28	19S2001139	BALF	clinical criteria + microbiology	RTI-C+M	MTB	absolute pathogen	0	0	0	0	0	0	0	0	0	0	0	0	0	0	0	0	1	0	0	0	0	0	/	Training group/positive	/
P527	ZSRT18S677	Department of infectious disease	male	56	18S2000414	sputum	clinical criteria + microbiology	RTI-C+M	Cryptococcus	absolute pathogen	0	0	0	1	0	0	0	0	0	0	0	0	0	0	0	0	0	0	0	1	0	0	/	/	Training group/positive
P527	ZSRT19S403	Department of infectious disease	male	56	19S1000543	sputum	clinical criteria + microbiology	RTI-C+M	Cryptococcus	absolute pathogen	0	0	0	1	0	0	0	0	0	0	0	0	0	0	0	0	0	0	0	0	0	0	/	/	Validation group/positive
P528	ZSRT19B0464	Department of infectious disease	male	64	19S2001679	BALF	clinical criteria + microbiology	RTI-C+M	Pseudomonas aeruginosa	absolute pathogen	0	0	0	0	0	0	0	0	0	0	0	0	0	0	0	1	0	0	0	0	0	0	Training group/positive	/	/
P529	ZSRT19L366	Department of infectious disease	male	57	19S1000614	lung tissue	non-infectious disease	non-RTI	/	/	0	0	0	0	0	0	0	0	0	0	0	0	0	0	0	0	0	0	0	0	0	0	Validation group/negative	Training group/negative	Validation group/negative
P530	ZSRT17P0098	Department of infectious disease	male	74	17S0586202	pleural fluid	clinical criteria	RTI-C	/	/	0	0	0	0	0	0	0	0	0	0	0	0	0	0	0	0	0	0	0	0	0	0	/	/	/
P530	ZSRT17P0170	Department of infectious disease	male	74	17S0587138	pleural fluid	clinical criteria	RTI-C	/	/	0	0	0	0	0	0	0	0	0	0	0	0	0	0	0	0	0	0	0	0	0	0	/	/	/
P531	ZSRT19L481	Department of infectious disease	male	70	19S1000345	lung tissue	clinical criteria + microbiology	RTI-C+M	MTB	absolute pathogen	0	0	0	1	0	0	0	0	0	0	0	0	0	0	0	0	1	0	0	0	0	0	/	Training group/positive	/
P532	ZSRT19L290	Department of infectious disease	male	45	19S1000780	lung tissue	clinical criteria + microbiology	RTI-C+M	NTM	NTM	0	0	0	0	0	0	0	0	0	0	0	0	0	0	0	0	0	0	0	0	0	0	/	Validation group/positive	/
P532	ZSRT19B190	Department of infectious disease	male	45	19S2001013	BALF	clinical criteria + microbiology	RTI-C+M	NTM	NTM	0	0	0	0	0	0	0	0	0	0	0	0	0	0	0	0	0	1	0	0	0	0	/	Training group/positive	/
P533	ZSRT17P0133	Department of infectious disease	male	31	17S0586423	pleural fluid	clinical criteria + microbiology	RTI-C+M	MTB	absolute pathogen	0	0	0	0	0	0	0	0	0	0	0	0	0	0	0	0	1	0	0	0	0	0	/	Training group/positive	/
P533	ZSRT17B0138	Department of infectious disease	male	31	17S0586449	BALF	clinical criteria + microbiology	RTI-C+M	MTB	absolute pathogen	0	0	0	0	0	0	0	0	0	0	0	0	0	0	0	0	1	0	0	0	0	0	/	Validation group/positive	/
P533	ZSRT17P0193	Department of infectious disease	male	31	17S0587251	pleural fluid	clinical criteria + microbiology	RTI-C+M	MTB	absolute pathogen	0	0	0	0	0	0	0	0	0	0	0	0	0	0	0	0	1	0	0	0	0	0	/	Validation group/positive	/
P534	ZSRT19B546	Department of infectious disease	female	30	19S1000186	BALF	clinical criteria	RTI-C	/	/	0	0	0	0	0	0	0	0	0	0	0	0	0	0	0	0	0	0	0	0	0	0	/	/	/
P534	ZSRT19L549	Department of infectious disease	female	30	19S2000187	lung tissue	clinical criteria	RTI-C	/	/	0	0	0	0	0	0	0	0	0	1	0	0	0	0	0	0	0	0	0	0	0	0	/	/	/
P535	ZSRT19S421	Department of surgery	male	74	19S1000498	sputum	clinical criteria + microbiology	RTI-C+M	Acinetobacter baumannii	putative pathogen	0	0	0	1	0	0	0	0	0	0	0	0	0	0	0	0	0	0	0	0	0	0	Training group/positive	/	/
P536	ZSRT18B0275	Department of infectious disease	female	53	18S0000086	BALF	clinical criteria	RTI-C	/	/	0	0	0	0	0	0	0	0	0	0	0	0	0	0	0	0	0	0	0	0	0	0	/	/	/
P537	ZSRT17L0051	Department of infectious disease	male	54	17S0585421	lung tissue	non-infectious disease	non-RTI	/	/	0	0	0	1	0	0	0	0	0	0	0	0	0	0	0	0	0	0	0	0	0	0	Training group/negative	Training group/negative	Training group/negative
P538	ZSRT19S0462	Department of infectious disease	female	70	19S2001672	sputum	non-infectious disease	non-RTI	/	/	0	0	0	0	0	0	0	0	0	0	0	0	0	0	0	0	0	0	0	0	0	0	Validation group/negative	Validation group/negative	Training group/negative
P539	ZSRT18S793	Department of infectious disease	male	69	18S1000124	sputum	clinical criteria + microbiology	RTI-C+M	Stenotrophomonas maltophilia	putative pathogen	0	1	0	0	0	0	0	0	1	0	0	0	0	0	0	0	0	0	0	0	0	0	Validation group/positive	/	/
P540	ZSRT19S099	Department of infectious disease	female	63	19S1001239	sputum	clinical criteria	RTI-C	/	/	0	0	0	1	0	0	0	0	0	0	0	0	0	0	0	0	0	0	0	0	0	0	/	/	/
P541	ZSRT19B0297	ICU (intensive care unit)	male	66	19P1000258	BALF	clinical criteria	RTI-C	/	/	0	0	1	0	0	0	0	0	0	0	0	0	0	0	0	0	0	0	1	1	0	0	/	/	/
P542	ZSRT19P0313	Department of infectious disease	male	63	19S1000885	pleural fluid	non-infectious disease	non-RTI	/	/	0	0	0	1	0	0	0	0	0	0	0	0	0	0	0	0	0	0	0	0	0	0	Training group/negative	Training group/negative	Validation group/negative
P542	ZSRT19S241	Department of infectious disease	male	63	19S2000905	sputum	non-infectious disease	non-RTI	/	/	0	0	0	1	0	0	0	0	0	0	0	0	0	0	0	0	0	0	0	0	0	0	Validation group/negative	Training group/negative	Training group/negative
P542	ZSRT19B236	Department of infectious disease	male	63	19S2000908	BALF	non-infectious disease	non-RTI	/	/	0	0	0	1	0	0	0	0	0	0	0	0	0	0	0	0	0	0	0	0	0	0	Validation group/negative	Training group/negative	Validation group/negative
P542	ZSRT19L238	Department of infectious disease	male	63	19S2000909	lung tissue	non-infectious disease	non-RTI	/	/	0	0	0	1	0	0	0	0	0	0	0	0	0	0	0	0	0	0	0	0	0	0	Training group/negative	Validation group/negative	Training group/negative
P543	ZSRT17L0060	Department of hematology	male	34	17S0585465	lung tissue	non-infectious disease	non-RTI	/	/	0	0	0	1	0	0	0	0	0	0	0	0	0	0	0	0	0	0	0	0	0	0	Training group/negative	Validation group/negative	Training group/negative
P543	ZSRT17S0065	Department of hematology	male	34	17S0585484	sputum	non-infectious disease	non-RTI	/	/	0	0	0	1	0	0	0	0	0	0	0	0	0	0	0	0	0	0	0	0	0	0	Training group/negative	Training group/negative	Training group/negative
P544	ZSRT19S0458	Department of infectious disease	male	57	19S2001657	sputum	clinical criteria	RTI-C	/	/	0	0	0	0	0	0	0	0	0	0	0	1	0	0	0	0	1	0	0	0	0	0	/	/	/
P545	ZSRT17B0108	Department of infectious disease	male	68	17S0586269	BALF	non-infectious disease	non-RTI	/	/	0	0	0	1	0	0	0	0	0	0	0	0	0	0	0	0	0	0	0	0	0	0	Training group/negative	Validation group/negative	Training group/negative
P546	ZSRT19S017	ICU (intensive care unit)	male	64	19S1001585	sputum	non-infectious disease	non-RTI	/	/	0	0	1	0	0	0	0	0	0	0	0	0	0	0	0	0	1	0	0	0	0	0	Training group/negative	Validation group/negative	Training group/negative
P547	ZSRT19S339	Department of infectious disease	female	34	19S1000681	sputum	clinical criteria + microbiology	RTI-C+M	MTB	absolute pathogen	0	0	0	0	0	0	0	0	0	0	0	0	0	0	0	0	1	0	0	0	0	0	/	Validation group/positive	/
P548	ZSRT19S567	Department of infectious disease	male	66	19S2000135	sputum	clinical criteria	RTI-C	/	/	0	0	0	1	0	0	0	0	0	0	0	0	0	0	0	0	0	0	0	0	0	0	/	/	/
P549	ZSRT19S0547	Department of infectious disease	female	56	19S2002198	sputum	clinical criteria	RTI-C	/	/	0	0	0	0	0	0	0	0	0	0	0	0	0	0	0	0	0	0	0	0	0	0	/	/	/
P549	ZSRT19B0556	Department of infectious disease	female	56	19S22002231	BALF	clinical criteria	RTI-C	/	/	0	0	0	0	0	0	0	0	0	0	0	0	0	0	0	0	0	0	0	0	0	0	/	/	/
P550	ZSRT18L0276	Department of infectious disease	male	35	18S0064206	lung tissue	clinical criteria + microbiology	RTI-C+M	Nocardia	absolute pathogen	0	0	0	0	0	0	0	0	0	0	0	0	0	0	0	1	0	0	0	0	0	0	Validation group/positive	/	/
P551	ZSRT19L0527	Department of infectious disease	male	36	19S2002105	lung tissue	non-infectious disease	non-RTI	/	/	0	0	0	0	0	0	0	0	0	0	0	0	0	0	0	0	0	0	0	0	0	0	Validation group/negative	Validation group/negative	Validation group/negative
P552	ZSRT19S289	Department of infectious disease	male	76	19S2000791	sputum	clinical criteria	RTI-C	/	/	0	0	0	1	0	0	0	0	0	0	0	0	0	0	0	0	0	1	0	0	0	0	/	/	/
P553	ZSRT19L013	Department of infectious disease	female	63	19S1001598	lung tissue	clinical criteria	RTI-C	/	/	0	0	0	1	0	0	0	0	0	0	0	0	1	0	0	0	1	0	0	0	0	0	/	/	/
P554	ZSRT19S0356	Department of infectious disease	female	74	19S1001792	sputum	clinical criteria + microbiology	RTI-C+M	Klebsiella pneumoniae + Aspergillus	absolute pathogen	0	0	0	1	0	0	1	0	0	0	0	0	0	0	0	0	0	0	1	0	0	0	Training group/positive	/	Training group/positive
P555	ZSRT18P0288	Department of infectious disease	male	42	18S3000091	pleural fluid	clinical criteria	RTI-C	/	/	0	0	0	0	0	0	0	0	0	0	0	0	0	0	0	0	0	0	0	0	0	0	/	/	/
P556	ZSRT19B0371	Department of infectious disease	male	63	19S1001867	BALF	clinical criteria	RTI-C	/	/	0	0	0	0	0	0	0	0	0	0	0	0	0	0	0	0	0	0	0	0	0	0	/	/	/
P556	ZSRT19L0493	Department of infectious disease	male	63	19S2001878	lung tissue	clinical criteria	RTI-C	/	/	0	0	0	0	0	0	0	0	0	0	0	0	0	0	0	0	0	0	0	0	0	0	/	/	/
P557	ZSRT17P0091	Department of infectious disease	male	67	17S0586108	pleural fluid	clinical criteria	RTI-C	/	/	0	1	0	0	0	0	0	0	0	0	0	0	0	0	0	0	0	0	0	0	0	0	/	/	/
P557	ZSRT19L0330	Department of infectious disease	male	67	19S1001465	lung tissue	clinical criteria	RTI-C	/	/	0	1	0	0	0	0	0	0	0	0	0	0	0	0	0	0	0	0	0	0	0	0	/	/	/
P558	ZSRT19B143	Department of surgery	male	70	19S1001138	BALF	clinical criteria + microbiology	RTI-C+M	Pseudomonas aeruginosa	absolute pathogen	0	0	0	1	1	0	0	0	0	0	0	0	0	0	0	0	0	0	0	0	0	0	Validation group/positive	/	/
P559	ZSRT17B0250	Department of infectious disease	female	27	17S0587924	BALF	clinical criteria	RTI-C	/	/	0	0	0	0	0	0	0	0	0	0	0	0	0	0	0	0	1	0	0	0	0	0	/	/	/
P560	ZSRT19B284	Department of infectious disease	female	59	19S1000799	BALF	clinical criteria	RTI-C	/	/	0	0	0	0	0	0	0	0	0	0	0	0	0	0	0	0	0	0	0	0	0	0	/	/	/
P560	ZSRT19L285	Department of infectious disease	female	59	19S2000800	lung tissue	clinical criteria	RTI-C	/	/	0	0	0	0	0	0	0	0	0	0	0	0	0	0	0	0	1	0	0	0	0	0	/	/	/
P561	ZSRT19S009	Department of infectious disease	male	73	19S2001617	sputum	clinical criteria + microbiology	RTI-C+M	Pseudomonas aeruginosa	absolute pathogen	0	0	0	0	1	0	0	0	0	0	0	0	0	0	0	0	0	0	0	0	0	0	Training group/positive	/	/
P562	ZSRT19S291	Department of infectious disease	male	69	19S1000783	sputum	clinical criteria	RTI-C	/	/	0	0	0	0	0	0	0	0	0	0	0	0	0	0	0	0	0	0	0	0	0	0	/	/	/
P562	ZSRT19S281	Department of infectious disease	male	69	19S2000808	sputum	clinical criteria	RTI-C	/	/	0	0	0	0	0	0	0	0	0	0	0	0	0	0	0	0	0	0	0	0	0	0	/	/	/
P563	ZSRT19S0323	Department of infectious disease	female	75	19S1001415	sputum	non-infectious disease	non-RTI	/	/	0	0	0	0	0	0	0	0	0	0	0	0	0	0	0	0	1	0	0	0	0	0	Training group/negative	Validation group/negative	Training group/negative
P564	ZSRT19S0480	Department of infectious disease	male	45	19S2001780	sputum	clinical criteria	RTI-C	/	/	0	0	0	0	0	0	0	0	0	0	0	0	0	0	0	0	0	0	0	0	0	0	/	/	/
P565	ZSRT19S400	Department of infectious disease	male	24	19S1000531	sputum	non-infectious disease	non-RTI	/	/	0	0	0	1	0	0	0	0	0	0	0	0	0	0	0	0	0	0	0	0	0	0	Training group/negative	Validation group/negative	Training group/negative
P566	ZSRT17S0197	Department of infectious disease	male	42	17S0587278	sputum	clinical criteria	RTI-C	/	/	0	0	0	0	0	0	0	0	0	0	0	0	1	0	0	0	0	0	0	0	0	0	/	/	/
P566	ZSRT17L0203	Department of infectious disease	male	42	17S0587302	lung tissue	clinical criteria	RTI-C	/	/	0	0	0	0	0	0	0	0	0	0	0	0	0	0	0	0	0	0	0	0	0	0	/	/	/
P567	ZSRT19B178	Department of infectious disease	female	52	19S2001036	BALF	clinical criteria	RTI-C	/	/	0	0	0	0	0	0	0	0	0	0	0	0	0	0	0	0	0	0	0	0	0	0	/	/	/
P567	ZSRT19L172	Department of infectious disease	female	52	19S2001056	lung tissue	clinical criteria	RTI-C	/	/	0	0	0	0	0	0	0	0	0	0	0	0	0	0	0	0	1	0	0	0	0	0	/	/	/
P568	ZSRT19P148	Department of infectious disease	male	22	19S2001124	pleural fluid	non-infectious disease	non-RTI	/	/	0	0	0	0	0	0	0	0	0	0	0	0	0	0	0	0	0	0	0	0	0	0	Validation group/negative	Validation group/negative	Training group/negative
P569	ZSRT17B0248	Department of infectious disease	female	60	17S0587920	BALF	clinical criteria	RTI-C	/	/	0	0	0	0	0	0	0	0	0	0	0	0	0	0	0	0	0	0	0	0	0	0	/	/	/
P570	ZSRT18L808	Department of infectious disease	male	17	18S2000084	lung tissue	clinical criteria	RTI-C	/	/	0	0	0	0	0	0	0	0	0	0	0	0	0	0	1	0	0	0	0	0	0	0	/	/	/
P571	ZSRT18S0294	Department of infectious disease	female	21	18S4340074	sputum	clinical criteria	RTI-C	/	/	0	0	0	0	0	0	0	0	0	0	0	0	0	0	0	0	0	0	0	0	0	0	/	/	/
P572	ZSRT19B247	Department of infectious disease	female	82	19S1000893	BALF	clinical criteria	RTI-C	/	/	0	0	0	0	0	0	0	0	0	0	0	0	0	0	0	0	0	0	0	0	0	0	/	/	/
P573	ZSRT19S406	Department of infectious disease	male	84	19S1000532	sputum	clinical criteria	RTI-C	/	/	0	0	0	0	0	0	0	0	0	0	0	0	0	0	0	0	0	0	0	0	0	0	/	/	/
P574	ZSRT19B435	Department of infectious disease	male	57	19S1000453	BALF	clinical criteria	RTI-C	/	/	0	0	0	0	0	0	0	0	0	0	0	0	0	0	0	0	0	0	0	0	0	0	/	/	/
P575	ZSRT19P273	Department of infectious disease	male	72	19S1000823	pleural fluid	clinical criteria + microbiology	RTI-C+M	MTB	absolute pathogen	0	0	0	0	0	0	0	0	0	0	0	0	0	0	0	0	0	0	0	0	0	0	/	Validation group/positive	/
P576	ZSRT19S320	Department of infectious disease	male	51	19S1000710	sputum	clinical criteria	RTI-C	/	/	0	0	0	0	0	0	0	0	0	0	0	0	0	0	0	0	0	0	0	0	0	0	/	/	/
P576	ZSRT19B323	Department of infectious disease	male	51	19S2000711	BALF	clinical criteria	RTI-C	/	/	0	0	0	0	1	0	0	0	0	0	0	0	0	0	0	0	0	0	0	0	0	0	/	/	/
P577	ZSRT19S073	Department of infectious disease	female	65	19S1001341	sputum	clinical criteria	RTI-C	/	/	0	0	0	0	0	0	0	0	0	0	0	0	0	0	0	0	0	0	0	0	0	0	/	/	/
P578	ZSRT17B0104	Department of infectious disease	male	47	17S0586256	BALF	clinical criteria + microbiology	RTI-C+M	Cryptococcus	absolute pathogen	0	0	0	0	0	0	0	0	0	0	0	0	0	0	0	0	0	0	0	0	1	0	/	/	Training group/positive
P579	ZSRT18L706	Department of infectious disease	male	62	18S1000321	lung tissue	clinical criteria + microbiology	RTI-C+M	Cryptococcus	absolute pathogen	0	0	0	0	0	0	0	0	0	0	0	0	0	0	0	0	0	0	0	0	0	0	/	/	Training group/positive
P580	ZSRT19S0529	Department of infectious disease	male	47	19S2002116	sputum	clinical criteria	RTI-C	/	/	0	0	0	1	0	0	0	0	0	0	0	0	0	0	0	0	0	0	0	0	0	0	/	/	/
P581	ZSRT18L658	Department of infectious disease	male	16	18S2000458	lung tissue	non-infectious disease	non-RTI	/	/	0	1	0	0	0	0	0	0	0	0	0	0	0	0	0	0	1	0	0	1	0	0	Training group/negative	Validation group/negative	Training group/negative
P582	ZSRT17B0150	Department of infectious disease	female	45	17S0587046	BALF	clinical criteria + microbiology	RTI-C+M	NTM	NTM	0	0	0	0	0	0	0	0	0	0	0	0	0	0	0	0	0	1	0	0	0	0	/	Validation group/positive	/
P582	ZSRT17B0153	Department of infectious disease	female	45	17S0587049	BALF	clinical criteria + microbiology	RTI-C+M	NTM	NTM	0	0	0	0	0	0	0	0	0	0	0	0	0	0	0	0	0	0	0	0	0	0	/	Validation group/positive	/
P583	ZSRT19S0451	Department of surgery	male	23	19S2001385	sputum	clinical criteria	RTI-C	/	/	0	0	1	0	0	0	0	0	0	0	0	0	0	0	0	0	1	0	0	1	0	0	/	/	/
P584	ZSRT19B0350	Department of infectious disease	male	61	19S1001725	BALF	clinical criteria	RTI-C	/	/	0	0	0	0	0	0	0	0	0	0	0	0	0	0	0	0	0	1	0	0	0	0	/	/	/
P584	ZSRT19L0472	Department of infectious disease	male	61	19S2001733	lung tissue	clinical criteria	RTI-C	/	/	0	0	0	0	0	0	0	0	0	0	0	0	0	0	0	0	0	0	0	0	0	0	/	/	/
P585	ZSRT18L705	Department of infectious disease	female	30	18S1000328	lung tissue	clinical criteria + microbiology	RTI-C+M	NTM	NTM	0	0	0	0	0	0	0	0	0	0	0	0	0	0	0	0	1	1	0	0	0	0	/	Validation group/positive	/
P585	ZSRT18B703	Department of infectious disease	female	30	18S2000329	BALF	clinical criteria + microbiology	RTI-C+M	NTM	NTM	0	0	0	0	0	0	0	0	0	0	0	0	0	0	0	0	0	1	0	0	0	0	/	Training group/positive	/
P586	ZSRT18B675	Department of infectious disease	female	55	18S1000407	BALF	clinical criteria	RTI-C	/	/	0	0	0	0	0	0	0	0	0	0	0	0	0	0	0	0	0	0	0	0	0	0	/	/	/
P586	ZSRT18L667	Department of infectious disease	female	55	18S2000436	lung tissue	clinical criteria	RTI-C	/	/	0	0	0	0	0	0	0	0	0	0	0	0	0	0	0	0	0	0	0	0	0	0	/	/	/
P587	ZSRT19L230	Department of infectious disease	female	51	19S1000928	lung tissue	non-infectious disease	non-RTI	/	/	0	0	0	1	0	0	0	0	0	0	0	0	0	0	0	0	0	0	0	0	0	0	Training group/negative	Training group/negative	Training group/negative
P588	ZSRT19S457	Department of infectious disease	female	50	19S1000404	sputum	non-infectious disease	non-RTI	/	/	0	1	0	0	0	0	0	0	0	0	0	0	0	0	0	0	0	0	0	0	0	0	Validation group/negative	Validation group/negative	Training group/negative
P589	ZSRT19P0419	Department of infectious disease	male	78	19S1002196	pleural fluid	clinical criteria	RTI-C	/	/	0	0	0	1	0	0	0	0	0	0	0	0	0	0	0	0	0	0	0	0	0	0	/	/	/
P590	ZSRT18P639	Department of infectious disease	male	64	18S2000500	pleural fluid	clinical criteria	RTI-C	/	/	0	1	0	0	0	0	0	0	0	0	0	0	1	0	0	0	0	0	0	0	0	0	/	/	/
P591	ZSRT19L0343	Department of infectious disease	male	56	19S1001700	lung tissue	clinical criteria	RTI-C	/	/	0	0	0	0	0	0	1	0	0	0	0	0	0	0	0	0	1	0	0	0	0	0	/	/	/
P591	ZSRT19B0469	Department of infectious disease	male	56	19S2001712	BALF	clinical criteria	RTI-C	/	/	0	0	0	0	0	0	0	0	0	0	0	0	0	0	0	0	0	0	0	0	0	0	/	/	/
P592	ZSRT18S753	Department of infectious disease	female	46	18S2000222	sputum	clinical criteria + microbiology	RTI-C+M	NTM	NTM	0	0	0	0	0	0	0	0	0	0	0	0	0	0	0	0	1	1	0	0	0	0	/	Training group/positive	/
P593	ZSRT19P002	Department of infectious disease	male	42	19S2001629	pleural fluid	non-infectious disease	non-RTI	/	/	0	0	0	0	0	0	0	0	0	0	0	0	0	0	0	0	0	0	0	0	0	0	Training group/negative	Training group/negative	Validation group/negative
P594	ZSRT19B569	ICU (intensive care unit)	female	62	19S1000121	BALF	clinical criteria	RTI-C	/	/	0	0	1	0	0	0	0	0	0	0	0	0	0	0	0	0	0	0	0	1	0	0	/	/	/
P595	ZSRT19S468	ICU (intensive care unit)	male	65	19S1000366	sputum	clinical criteria	RTI-C	/	/	0	0	1	0	0	0	0	0	0	1	0	0	0	0	0	0	0	0	0	0	0	0	/	/	/
P596	ZSRT18B819	Department of infectious disease	male	37	18S2000044	BALF	non-infectious disease	non-RTI	/	/	0	0	0	1	0	0	0	0	0	0	0	0	0	0	0	0	0	0	0	0	0	0	Training group/negative	Training group/negative	Training group/negative
P597	ZSRT19S0346	Emergency room	male	24	19S1001716	sputum	clinical criteria	RTI-C	/	/	0	0	0	0	0	0	0	0	0	0	0	0	0	0	0	0	0	0	0	0	0	0	/	/	/
P598	ZSRT19P314	Department of infectious disease	female	37	19S2000726	pleural fluid	clinical criteria	RTI-C	/	/	0	0	0	1	0	0	0	0	0	0	0	0	0	0	0	0	0	0	0	0	0	0	/	/	/
P599	ZSRT19L0440	Department of respiratory medicine	male	47	19S12002326	lung tissue	non-infectious disease	non-RTI	/	/	0	0	0	0	0	0	0	0	0	0	0	0	0	0	0	0	0	0	0	0	0	0	Validation group/negative	Validation group/negative	Validation group/negative
P600	ZSRT17B0166	Department of infectious disease	male	36	17S0587117	BALF	clinical criteria	RTI-C	/	/	0	0	0	0	0	0	0	0	0	0	0	0	0	0	0	0	0	0	1	0	0	0	/	/	/
P600	ZSRT18S648	Department of infectious disease	male	36	18S1000473	sputum	clinical criteria	RTI-C	/	/	0	0	0	0	0	0	0	0	0	0	0	0	0	0	0	0	0	0	0	0	0	0	/	/	/
P601	ZSRT17S0235	Department of infectious disease	male	63	17S0587708	sputum	clinical criteria	RTI-C	/	/	0	0	0	0	0	0	0	0	0	0	0	0	0	0	0	0	0	0	0	0	0	0	/	/	/
P602	ZSRT19S0467	Department of infectious disease	female	78	19S2001701	sputum	clinical criteria + microbiology	RTI-C+M	Cryptococcus	absolute pathogen	0	0	0	1	0	0	0	0	0	0	0	0	0	0	0	0	1	0	0	0	0	0	/	/	Validation group/positive
P603	ZSRT18S797	Department of infectious disease	male	53	18S2000119	sputum	non-infectious disease	non-RTI	/	/	0	0	0	1	0	0	0	0	0	0	0	0	1	0	0	0	1	1	0	0	0	0	Validation group/negative	Validation group/negative	Training group/negative
P603	ZSRT18S791	Department of infectious disease	male	53	18S2000133	sputum	non-infectious disease	non-RTI	/	/	0	0	0	1	0	0	0	0	0	0	0	0	0	1	0	0	1	0	0	0	0	0	Validation group/negative	Training group/negative	Training group/negative
P604	ZSRT19L329	Department of infectious disease	female	73	19S1000693	lung tissue	non-infectious disease	non-RTI	/	/	0	0	0	1	0	0	0	0	0	0	0	0	0	0	0	0	1	0	0	0	0	0	Training group/negative	Validation group/negative	Training group/negative
P605	ZSRT19P160	Emergency room	male	54	19S1001078	pleural fluid	clinical criteria	RTI-C	/	/	0	0	0	0	0	0	0	0	0	0	0	0	1	0	0	0	0	0	0	0	0	0	/	/	/
P606	ZSRT18P0291	Department of infectious disease	male	48	18S4005082	pleural fluid	clinical criteria + microbiology	RTI-C+M	MTB	absolute pathogen	0	0	0	0	0	0	0	0	0	0	0	0	0	0	0	0	1	0	0	0	0	0	/	Validation group/positive	/
P607	ZSRT19S503	Department of infectious disease	female	48	19S1000285	sputum	clinical criteria + microbiology	RTI-C+M	Nocardia	absolute pathogen	0	0	0	0	0	0	0	0	0	0	1	0	0	0	0	0	0	0	0	0	0	0	Training group/positive	/	/
P608	ZSRT17S0100	Department of infectious disease	female	55	17S0586227	sputum	clinical criteria + microbiology	RTI-C+M	NTM	NTM	0	0	0	0	0	0	0	0	0	0	0	0	0	0	0	0	0	0	0	0	0	0	/	Training group/positive	/
P608	ZSRT17S0152	Department of infectious disease	female	55	17S0587048	sputum	clinical criteria + microbiology	RTI-C+M	NTM	NTM	0	0	0	0	0	0	0	0	0	0	0	0	0	0	0	0	0	0	0	0	0	0	/	Validation group/positive	/
P609	ZSRT19S0332	Department of infectious disease	female	30	19S1001505	sputum	non-infectious disease	non-RTI	/	/	0	1	0	0	0	0	0	0	0	0	0	0	0	0	0	0	0	0	0	0	0	0	Training group/negative	Validation group/negative	Training group/negative
P610	ZSRT17S0162	Department of rheumatology	male	38	17S0587102	sputum	non-infectious disease	non-RTI	/	/	0	1	0	0	0	0	0	0	0	0	0	0	0	0	0	0	0	0	0	0	0	0	Validation group/negative	Training group/negative	Training group/negative
P610	ZSRT17L0165	Department of rheumatology	male	38	17S0587111	lung tissue	non-infectious disease	non-RTI	/	/	0	1	0	0	0	0	0	0	0	0	0	0	0	0	0	0	0	0	0	0	0	0	Training group/negative	Validation group/negative	Training group/negative
P610	ZSRT17L0171	Department of rheumatology	male	38	17S0587139	lung tissue	non-infectious disease	non-RTI	/	/	0	1	0	0	0	0	0	0	0	0	0	0	0	0	0	0	0	0	0	0	0	0	Validation group/negative	Validation group/negative	Validation group/negative
P611	ZSRT18S720	Department of infectious disease	male	65	18S1000296	sputum	clinical criteria	RTI-C	/	/	0	0	0	0	0	0	0	0	0	0	0	0	0	0	0	0	0	0	0	0	0	0	/	/	/
P612	ZSRT19P553	Emergency room	male	43	19S1000161	pleural fluid	clinical criteria + microbiology	RTI-C+M	Aspergillus	absolute pathogen	0	0	0	0	0	0	0	0	0	0	0	0	0	0	0	0	0	0	0	0	0	0	/	/	Validation group/positive
P613	ZSRT19B206	Department of infectious disease	female	37	19S1000972	BALF	clinical criteria	RTI-C	/	/	0	0	0	0	0	0	0	0	0	0	0	0	0	0	0	0	0	0	0	0	0	0	/	/	/
P613	ZSRT19B192	Department of infectious disease	female	37	19S2001004	BALF	clinical criteria	RTI-C	/	/	0	0	0	0	0	0	0	0	0	0	0	0	0	0	0	0	0	0	0	0	0	0	/	/	/
P614	ZSRT19S165	Department of infectious disease	male	67	19S1001076	sputum	clinical criteria + microbiology	RTI-C+M	NTM	NTM	0	0	0	1	0	0	0	0	0	0	0	0	0	0	0	0	0	1	0	0	0	0	/	Validation group/positive	/
P615	ZSRT17B0015	Department of infectious disease	male	55	17S0517169	BALF	non-infectious disease	non-RTI	/	/	0	0	0	1	0	0	0	0	0	0	0	0	0	0	0	0	0	0	0	0	0	0	Validation group/negative	Validation group/negative	Validation group/negative
P616	ZSRT17S0095	Department of infectious disease	female	65	17S0586169	sputum	clinical criteria + microbiology	RTI-C+M	Aspergillus	absolute pathogen	0	1	0	0	0	0	0	0	0	0	0	0	0	0	0	0	0	0	1	0	0	0	/	/	Training group/positive
P617	ZSRT19L158	Department of infectious disease	male	36	19S1001094	lung tissue	non-infectious disease	non-RTI	/	/	0	1	0	1	0	0	0	0	0	0	0	0	0	0	0	0	0	0	0	0	0	0	Validation group/negative	Training group/negative	Validation group/negative
P618	ZSRT18S653	Department of infectious disease	female	81	18S1000463	sputum	clinical criteria + microbiology	RTI-C+M	Acinetobacter baumannii	putative pathogen	0	0	0	0	0	1	0	0	0	0	0	0	0	0	0	0	0	0	0	0	0	0	Validation group/positive	/	/
P619	ZSRT19L479	Department of infectious disease	female	67	19S2000347	lung tissue	clinical criteria	RTI-C	/	/	0	0	0	1	0	0	0	0	0	0	0	0	0	0	0	0	0	0	0	0	0	0	/	/	/
P619	ZSRT19S0530	Department of infectious disease	female	67	19S2002123	sputum	clinical criteria	RTI-C	/	/	0	0	0	1	0	0	0	0	0	0	0	0	0	0	0	0	0	0	0	0	0	0	/	/	/
P619	ZSRT19S0537	Department of infectious disease	female	67	19S2002163	sputum	clinical criteria	RTI-C	/	/	0	0	0	1	0	0	0	0	0	0	0	0	0	0	0	0	0	0	0	0	0	0	/	/	/
P619	ZSRT19S0548	Department of infectious disease	female	67	19S2002199	sputum	clinical criteria	RTI-C	/	/	0	0	0	1	0	0	0	0	0	0	0	0	0	0	0	0	0	0	0	0	0	0	/	/	/
P619	ZSRT19S0557	Department of infectious disease	female	67	19S22002239	sputum	clinical criteria	RTI-C	/	/	0	0	0	1	0	0	0	0	0	0	0	0	0	0	0	0	0	0	0	0	0	0	/	/	/
P620	ZSRT19B613	Department of infectious disease	female	58	19S1000012	BALF	clinical criteria	RTI-C	/	/	0	0	0	0	1	0	0	0	0	0	0	0	0	0	0	0	0	0	0	1	0	0	/	/	/
P620	ZSRT19B595	Department of infectious disease	female	58	19S1000058	BALF	clinical criteria	RTI-C	/	/	0	0	0	0	0	0	0	0	0	0	0	0	0	0	0	0	0	0	1	1	0	0	/	/	/
P621	ZSRT19P599	Department of infectious disease	male	34	19S2000047	pleural fluid	clinical criteria	RTI-C	/	/	0	0	0	0	0	0	0	0	0	0	0	0	0	0	0	0	0	0	0	0	0	0	/	/	/
P622	ZSRT18P770	Department of infectious disease	male	73	18S2000173	pleural fluid	clinical criteria	RTI-C	/	/	0	0	0	0	0	0	0	0	0	0	0	0	0	0	0	0	0	1	0	0	0	0	/	/	/
P623	ZSRT19S393	ICU (intensive care unit)	female	70	19S2000550	sputum	clinical criteria + microbiology	RTI-C+M	Pseudomonas aeruginosa + Acinetobacter baumannii + Chryseobacterium meningosepticum	absolute pathogen	0	1	0	0	0	0	0	0	0	0	0	0	0	1	0	0	0	0	0	0	0	0	Validation group/positive	/	/
P624	ZSRT19L0389	Department of infectious disease	female	50	19S1001944	lung tissue	non-infectious disease	non-RTI	/	/	0	0	0	0	0	0	0	0	0	0	0	0	0	0	0	0	1	0	0	0	0	0	Validation group/negative	Validation group/negative	Validation group/negative
P625	ZSRT19L036	Department of infectious disease	female	45	19S1001518	lung tissue	non-infectious disease	non-RTI	/	/	0	0	0	1	0	0	0	0	0	0	0	0	0	0	0	0	0	0	0	0	0	0	Validation group/negative	Training group/negative	Validation group/negative
P626	ZSRT19L0319	Department of rheumatology	female	25	19S1001361	lung tissue	clinical criteria	RTI-C	/	/	0	1	0	0	0	0	0	0	0	0	0	0	0	0	0	0	1	0	0	0	0	0	/	/	/
P626	ZSRT19L069	Department of rheumatology	female	25	19S2001359	lung tissue	clinical criteria	RTI-C	/	/	0	1	0	0	0	0	0	0	0	0	0	0	0	0	0	0	1	0	0	0	0	0	/	/	/
P627	ZSRT19L0414	Department of infectious disease	male	48	19S1002162	lung tissue	clinical criteria + microbiology	RTI-C+M	Cryptococcus	absolute pathogen	0	0	0	0	0	0	0	0	0	0	0	0	0	0	0	0	0	0	0	0	1	0	/	/	Validation group/positive
P628	ZSRT18P788	ICU (intensive care unit)	male	54	18P2000131	pleural fluid	clinical criteria + microbiology	RTI-C+M	Acinetobacter baumannii + Klebsiella pneumoniae	putative pathogen	0	0	1	0	0	1	1	0	0	0	0	0	0	0	0	0	0	0	0	0	0	0	Training group/positive	/	/
P629	ZSRT18L632	Department of infectious disease	female	58	18S2000507	lung tissue	non-infectious disease	non-RTI	/	/	0	0	0	0	0	0	0	0	0	0	0	0	0	0	0	0	0	0	0	0	0	0	Validation group/negative	Training group/negative	Validation group/negative
P630	ZSRT18S673	Department of infectious disease	male	80	18S2000421	sputum	clinical criteria	RTI-C	/	/	0	0	0	0	0	0	0	0	0	1	0	0	0	0	0	0	0	0	0	0	0	0	/	/	/
P631	ZSRT19B063	Department of infectious disease	male	51	19S1001401	BALF	clinical criteria	RTI-C	/	/	0	0	0	0	1	0	0	0	0	0	0	0	0	0	0	0	0	0	0	0	0	0	/	/	/
P632	ZSRT18B674	ICU (intensive care unit)	male	65	18S2000412	BALF	clinical criteria + microbiology	RTI-C+M	Acinetobacter baumannii	putative pathogen	0	0	1	0	0	0	0	0	1	0	0	0	0	0	0	0	0	0	0	0	0	0	Validation group/positive	/	/
P633	ZSRT19L0431	Department of rheumatology	female	26	19S12002279	lung tissue	non-infectious disease	non-RTI	/	/	0	1	0	0	0	0	0	0	0	0	0	0	0	0	0	0	0	0	0	0	0	0	Validation group/negative	Validation group/negative	Validation group/negative
P634	ZSRT19S404	Department of infectious disease	female	74	19S1000545	sputum	clinical criteria + microbiology	RTI-C+M	Pseudallescheria boydii	putative pathogen	0	0	0	1	0	0	0	0	0	0	0	0	0	0	0	0	0	0	0	0	0	1	/	/	Validation group/positive
P634	ZSRT19S0454	Department of infectious disease	female	74	19S2001434	sputum	clinical criteria + microbiology	RTI-C+M	Pseudallescheria boydii	putative pathogen	0	0	0	1	0	0	0	0	0	0	0	0	0	0	0	0	0	0	0	0	0	0	/	/	Validation group/positive
P635	ZSRT19B101	Department of infectious disease	female	57	19S1001231	BALF	clinical criteria	RTI-C	/	/	0	0	0	0	0	0	0	0	0	0	0	0	0	0	0	0	0	0	0	0	0	0	/	/	/
P636	ZSRT19L475	Department of infectious disease	female	61	19S1000352	lung tissue	clinical criteria	RTI-C	/	/	0	0	0	0	0	0	0	0	0	0	0	0	0	0	0	0	0	0	0	0	0	0	/	/	/
P636	ZSRT19L458	Department of infectious disease	female	61	19S2000405	lung tissue	clinical criteria	RTI-C	/	/	0	0	0	0	0	0	0	0	0	0	0	0	1	0	0	0	0	0	0	0	0	0	/	/	/
P636	ZSRT19L0446	Department of infectious disease	female	61	19S2000412	lung tissue	clinical criteria	RTI-C	/	/	0	0	0	0	0	0	0	0	0	0	0	0	0	0	0	0	1	0	0	0	0	0	/	/	/
P637	ZSRT17S0246	Department of infectious disease	male	76	17S0587749	sputum	clinical criteria	RTI-C	/	/	0	0	0	1	0	0	0	0	0	0	0	0	0	0	0	0	0	0	0	0	0	0	/	/	/
P637	ZSRT17P0258	Department of infectious disease	male	76	17S0588078	pleural fluid	clinical criteria	RTI-C	/	/	0	0	0	1	0	0	0	0	0	0	0	0	0	0	0	0	0	0	0	0	0	0	/	/	/
P638	ZSRT19B196	Department of infectious disease	male	67	19S1000994	BALF	clinical criteria	RTI-C	/	/	0	0	0	0	0	0	0	0	0	0	0	0	0	0	1	0	0	0	0	0	0	0	/	/	/
P639	ZSRT19P255	Department of infectious disease	male	55	19S2000868	pleural fluid	clinical criteria	RTI-C	/	/	0	0	0	0	0	0	0	0	0	0	0	0	0	0	0	0	0	0	0	0	0	0	/	/	/
P640	ZSRT18S750	Department of infectious disease	male	54	18S2000223	sputum	non-infectious disease	non-RTI	/	/	1	0	0	1	0	0	0	0	0	0	0	1	0	0	0	0	1	0	0	0	0	0	Training group/negative	Training group/negative	Validation group/negative
P641	ZSRT17B0035	Department of infectious disease	female	54	17S0517298	BALF	clinical criteria	RTI-C	/	/	0	0	0	0	0	0	0	0	0	0	0	0	0	0	0	0	0	0	0	0	0	0	/	/	/
P642	ZSRT17B0107	Department of infectious disease	male	32	17S0586268	BALF	clinical criteria	RTI-C	/	/	0	0	0	0	0	0	0	0	0	0	0	0	0	0	0	0	0	0	0	0	0	0	/	/	/
P643	ZSRT19L0403	Department of infectious disease	male	66	19S1002080	lung tissue	clinical criteria	RTI-C	/	/	0	0	0	0	0	0	0	0	0	0	0	0	0	0	1	0	1	0	0	0	0	0	/	/	/
P643	ZSRT19S0521	Department of infectious disease	male	66	19S2002072	sputum	clinical criteria	RTI-C	/	/	0	0	0	0	0	0	0	0	0	0	0	0	0	0	0	0	1	0	0	0	0	0	/	/	/
P643	ZSRT19B0524	Department of infectious disease	male	66	19S2002089	BALF	clinical criteria	RTI-C	/	/	0	0	0	0	0	0	0	0	0	0	0	0	0	0	0	0	0	0	0	0	0	0	/	/	/
P644	ZSRT19B232	Department of infectious disease	male	75	19S1000917	BALF	clinical criteria	RTI-C	/	/	0	0	0	0	0	0	0	0	0	0	0	0	0	0	0	0	0	0	0	0	0	0	/	/	/
P644	ZSRT19L223	Department of infectious disease	male	75	19S2000943	lung tissue	clinical criteria	RTI-C	/	/	0	0	0	0	0	0	0	0	0	0	0	0	0	0	0	0	1	0	0	0	0	0	/	/	/
P645	ZSRT19B124	Department of infectious disease	male	57	19S1001170	BALF	non-infectious disease	non-RTI	/	/	0	0	0	0	0	0	0	0	0	0	0	0	0	0	0	0	0	0	0	0	0	0	Validation group/negative	Training group/negative	Training group/negative
P645	ZSRT19L125	Department of infectious disease	male	57	19S2001171	lung tissue	non-infectious disease	non-RTI	/	/	0	0	0	0	0	0	0	0	0	0	0	0	0	0	0	0	0	0	0	0	0	0	Training group/negative	Validation group/negative	Training group/negative
P646	ZSRT19S0334	Department of infectious disease	male	81	19S1001535	sputum	non-infectious disease	non-RTI	/	/	0	0	0	0	0	0	0	0	0	0	0	0	0	0	0	0	0	0	0	0	0	0	Validation group/negative	Validation group/negative	Validation group/negative
P646	ZSRT19P003	Department of infectious disease	male	81	19S2001634	pleural fluid	non-infectious disease	non-RTI	/	/	0	0	0	0	0	0	0	0	0	0	0	0	0	0	0	0	0	0	0	0	0	0	Training group/negative	Training group/negative	Validation group/negative
P647	ZSRT19S0515	ICU (intensive care unit)	male	93	19S2002033	sputum	clinical criteria + microbiology	RTI-C+M	Klebsiella pneumoniae	putative pathogen	0	0	0	0	1	0	1	0	0	0	0	0	0	0	0	0	0	0	0	0	0	0	Training group/positive	/	/
P648	ZSRT17B0274	Department of infectious disease	female	32	17S0836843	BALF	clinical criteria	RTI-C	/	/	0	0	0	0	0	0	0	0	0	0	0	1	0	0	0	0	0	0	0	0	0	0	/	/	/
P649	ZSRT18B0284	Department of infectious disease	female	56	18S1000536	BALF	clinical criteria + microbiology	RTI-C+M	NTM	NTM	0	0	0	0	0	0	0	0	0	0	0	0	0	0	0	0	0	1	0	0	0	0	/	Training group/positive	/
P649	ZSRT18L617	Department of infectious disease	female	56	18S1000537	lung tissue	clinical criteria + microbiology	RTI-C+M	NTM	NTM	0	0	0	0	0	0	0	0	0	0	0	0	0	0	0	0	1	0	0	0	0	0	/	Training group/positive	/
P650	ZSRT19S0321	ICU (intensive care unit)	female	60	19S1001367	sputum	clinical criteria	RTI-C	/	/	0	0	0	1	0	0	0	0	0	1	0	0	0	0	0	0	0	0	0	0	0	0	/	/	/
P650	ZSRT19B052	ICU (intensive care unit)	female	60	19S1001448	BALF	clinical criteria	RTI-C	/	/	0	0	0	1	0	1	0	0	0	0	0	0	0	0	0	0	0	0	0	0	0	0	/	/	/
P651	ZSRT18B751	Department of infectious disease	female	64	18S1000220	BALF	clinical criteria	RTI-C	/	/	0	0	0	0	0	0	0	0	0	0	0	0	0	0	0	0	0	0	0	0	0	0	/	/	/
P652	ZSRT18S0290	Department of infectious disease	male	30	18S3320833	sputum	clinical criteria	RTI-C	/	/	0	0	0	0	0	0	0	0	0	0	0	0	0	0	0	0	0	0	0	0	0	0	/	/	/
P652	ZSRT19S267	Department of infectious disease	male	30	19S2000841	sputum	clinical criteria	RTI-C	/	/	0	0	0	0	0	0	0	0	0	0	0	0	0	0	0	0	0	0	0	0	0	0	/	/	/
P653	ZSRT19B494	Department of infectious disease	male	48	19S1000306	BALF	clinical criteria + microbiology	RTI-C+M	MTB	absolute pathogen	0	0	0	0	0	0	0	0	0	0	0	0	0	0	0	0	1	0	0	0	0	0	/	Training group/positive	/
P654	ZSRT19S528	Department of infectious disease	male	64	19S1000226	sputum	clinical criteria + microbiology	RTI-C+M	NTM	NTM	0	0	0	0	0	0	0	0	0	0	0	0	0	0	0	0	0	0	0	0	0	0	/	Validation group/positive	/
P655	ZSRT19S0402	Department of infectious disease	male	70	19S1002067	sputum	clinical criteria	RTI-C	/	/	0	1	0	0	0	0	0	0	0	0	0	0	0	0	0	0	0	0	0	0	0	0	/	/	/
P656	ZSRT19S0436	Department of respiratory medicine	male	33	19S12002308	sputum	clinical criteria	RTI-C	/	/	0	0	0	0	0	0	0	0	0	0	0	0	0	0	1	0	0	0	0	0	0	0	/	/	/
P657	ZSRT17B0268	Department of infectious disease	male	62	17S0835638	BALF	clinical criteria	RTI-C	/	/	0	0	0	0	0	0	0	0	0	0	0	0	0	0	0	0	0	0	0	0	0	0	/	/	/
P658	ZSRT17S0254	Department of infectious disease	male	45	17S0587966	sputum	clinical criteria + microbiology	RTI-C+M	MTB	absolute pathogen	0	0	0	0	0	0	0	0	0	0	0	0	0	0	0	0	1	0	0	0	0	0	/	Validation group/positive	/
P658	ZSRT17B0256	Department of infectious disease	male	45	17S0588076	BALF	clinical criteria + microbiology	RTI-C+M	MTB	absolute pathogen	0	0	0	0	0	0	0	0	0	0	0	0	0	0	0	0	1	0	0	0	0	0	/	Validation group/positive	/
P659	ZSRT17P0008	Department of infectious disease	male	28	17S0516823	pleural fluid	clinical criteria + microbiology	RTI-C+M	MTB	absolute pathogen	0	0	0	0	0	0	0	0	0	0	0	0	0	0	0	0	1	0	0	0	0	0	/	Training group/positive	/
P660	ZSRT19P150	Department of infectious disease	female	30	19S1001122	pleural fluid	clinical criteria	RTI-C	/	/	0	0	0	0	0	0	0	0	0	0	0	0	0	0	0	0	0	0	0	0	0	0	/	/	/
P661	ZSRT19B0351	Department of infectious disease	male	48	19S1001726	BALF	non-infectious disease	non-RTI	/	/	0	0	0	0	0	0	0	0	0	0	0	0	0	0	0	0	0	0	0	0	0	0	Validation group/negative	Validation group/negative	Validation group/negative
P662	ZSRT19S0331	Department of infectious disease	male	50	19S1001473	sputum	clinical criteria	RTI-C	/	/	0	0	0	1	0	0	0	0	0	1	0	0	0	0	0	0	0	0	0	0	0	0	/	/	/
P663	ZSRT17P0024	Department of infectious disease	female	52	17S0517231	pleural fluid	clinical criteria	RTI-C	/	/	0	0	0	0	0	0	0	0	0	0	0	0	0	0	0	0	0	0	0	0	0	0	/	/	/
P664	ZSRT17B0025	Department of infectious disease	female	60	17S0517233	BALF	non-infectious disease	non-RTI	/	/	0	1	0	0	0	0	0	0	0	0	0	0	0	0	0	0	0	0	0	0	0	0	Training group/negative	Training group/negative	Training group/negative
P665	ZSRT19B0382	Department of respiratory medicine	female	21	19S1001908	BALF	non-infectious disease	non-RTI	/	/	0	0	0	0	0	0	0	0	0	0	0	0	0	0	0	0	1	0	0	0	0	0	Training group/negative	Training group/negative	Training group/negative
P666	ZSRT17S0069	ICU (intensive care unit)	female	63	17S0585508	sputum	clinical criteria	RTI-C	/	/	0	0	1	0	0	0	0	0	0	0	0	0	0	0	0	0	0	0	0	0	0	0	/	/	/
P667	ZSRT19B089	ICU (intensive care unit)	female	71	19S1001256	BALF	clinical criteria	RTI-C	/	/	0	0	0	0	0	1	0	0	0	0	0	0	0	1	0	0	1	0	0	0	0	0	/	/	/
P668	ZSRT17B0101	Department of infectious disease	female	62	17S0586235	BALF	clinical criteria + microbiology	RTI-C+M	NTM	NTM	0	0	0	0	0	0	0	0	0	0	0	0	0	0	0	0	0	1	0	0	0	0	/	Validation group/positive	/
P668	ZSRT17S0140	Department of infectious disease	female	62	17S0586468	sputum	clinical criteria + microbiology	RTI-C+M	NTM	NTM	0	0	0	0	0	0	0	0	0	0	0	0	0	0	0	0	0	1	0	0	0	0	/	Training group/positive	/
P669	ZSRT19B345	Department of infectious disease	male	72	19S1000662	BALF	non-infectious disease	non-RTI	/	/	1	0	0	1	0	0	0	0	0	0	0	0	0	0	0	0	0	0	0	0	0	0	Validation group/negative	Validation group/negative	Validation group/negative
P670	ZSRT19B182	ICU (intensive care unit)	male	43	19S1001030	BALF	non-infectious disease	non-RTI	/	/	0	0	0	0	0	0	0	0	0	0	0	0	0	0	0	0	0	0	1	0	0	0	Training group/negative	Training group/negative	Training group/negative
P671	ZSRT17L0148	Department of infectious disease	male	71	17S0587038	lung tissue	non-infectious disease	non-RTI	/	/	0	0	0	1	0	0	0	0	0	0	0	0	0	0	0	0	0	0	0	0	0	0	Validation group/negative	Training group/negative	Validation group/negative
P672	ZSRT17S0004	Department of infectious disease	male	64	17S0516790	sputum	clinical criteria	RTI-C	/	/	0	0	0	1	0	0	0	0	0	0	0	0	0	0	0	0	0	0	0	0	0	0	/	/	/
P673	ZSRT19S0542	Department of infectious disease	male	80	19S2002168	sputum	clinical criteria	RTI-C	/	/	0	0	0	0	0	0	0	0	0	0	1	0	0	0	0	0	0	0	0	0	0	0	/	/	/
P673	ZSRT19S0543	Department of infectious disease	male	80	19S2002176	sputum	clinical criteria	RTI-C	/	/	0	0	0	0	0	0	0	0	0	0	0	0	0	0	0	0	0	0	0	0	0	0	/	/	/
P674	ZSRT17B0232	Department of infectious disease	female	68	17S0587693	BALF	non-infectious disease	non-RTI	/	/	0	0	0	1	0	0	0	0	0	0	0	0	0	0	0	0	0	0	0	0	0	0	Validation group/negative	Validation group/negative	Validation group/negative
P675	ZSRT19S397	Department of medicine	male	91	19S2000541	sputum	clinical criteria	RTI-C	/	/	0	0	0	0	0	0	0	0	0	0	0	0	0	0	0	0	0	0	0	0	0	0	/	/	/
P676	ZSRT17B0147	Department of infectious disease	female	68	17S0586490	BALF	clinical criteria	RTI-C	/	/	0	0	0	0	0	0	0	0	0	0	0	0	0	0	0	0	0	0	0	0	0	0	/	/	/
P677	ZSRT19S0457	Department of infectious disease	male	62	19S2001650	sputum	clinical criteria + microbiology	RTI-C+M	MTB	absolute pathogen	0	1	0	0	0	0	0	0	0	0	0	0	0	0	0	0	1	0	0	0	0	0	/	Validation group/positive	/
P678	ZSRT19P0307	Department of infectious disease	male	51	19S1000330	pleural fluid	clinical criteria	RTI-C	/	/	0	0	0	0	0	0	0	0	0	0	0	0	0	0	0	0	1	0	0	0	0	0	/	/	/
P679	ZSRT19L560	Department of infectious disease	male	45	19S1000145	lung tissue	clinical criteria + microbiology	RTI-C+M	NTM	NTM	0	0	0	0	0	0	0	0	0	0	0	0	0	0	0	0	0	1	0	0	0	0	/	Training group/positive	/
P680	ZSRT19L583	Department of infectious disease	male	44	19S1000082	lung tissue	non-infectious disease	non-RTI	/	/	0	0	0	0	0	0	0	0	0	0	0	0	0	0	0	0	0	0	0	0	0	0	Training group/negative	Validation group/negative	Training group/negative
P681	ZSRT19S153	ICU (intensive care unit)	female	17	19S1001106	sputum	clinical criteria	RTI-C	/	/	0	0	0	0	0	0	0	0	0	0	0	0	0	0	1	0	0	0	0	0	0	0	/	/	/
P682	ZSRT17L0055	Department of infectious disease	female	49	17S0585446	lung tissue	clinical criteria + microbiology	RTI-C+M	Cryptococcus	absolute pathogen	0	0	0	0	0	0	0	0	0	0	0	0	0	0	0	0	0	0	0	0	0	0	/	/	Validation group/positive
P683	ZSRT18B740	Department of infectious disease	female	77	18S1000242	BALF	clinical criteria + microbiology	RTI-C+M	NTM	NTM	0	0	0	0	0	0	0	0	0	0	0	0	0	0	0	0	1	0	0	0	0	0	/	Validation group/positive	/
P683	ZSRT18L741	Department of infectious disease	female	77	18S2000243	lung tissue	clinical criteria + microbiology	RTI-C+M	NTM	NTM	0	0	0	0	0	0	0	0	0	0	0	0	0	0	0	0	0	0	0	0	0	0	/	Training group/positive	/
P684	ZSRT18B697	Department of rheumatology	female	77	18S1000351	BALF	clinical criteria	RTI-C	/	/	0	1	0	0	0	0	0	0	0	0	0	0	0	0	0	0	0	0	0	1	0	0	/	/	/
P685	ZSRT19P024	Department of infectious disease	male	44	19S1001575	pleural fluid	clinical criteria	RTI-C	/	/	0	0	0	0	0	0	0	0	0	0	0	0	0	0	0	0	0	0	0	0	0	0	/	/	/
P686	ZSRT18S777	Department of infectious disease	female	33	18S2000157	sputum	clinical criteria	RTI-C	/	/	0	0	0	0	0	0	0	0	0	0	0	0	0	0	0	0	1	1	0	0	0	0	/	/	/
P687	ZSRT19B590	Department of infectious disease	female	35	19S1000067	BALF	clinical criteria	RTI-C	/	/	0	0	0	0	0	0	0	0	0	0	0	0	0	0	0	0	1	0	0	0	0	0	/	/	/
P688	ZSRT17S0120	Department of infectious disease	female	77	17S0586370	sputum	clinical criteria + microbiology	RTI-C+M	NTM+Klebsiella pneumoniae	NTM	0	1	0	0	1	0	1	0	0	0	0	0	0	0	0	0	0	0	0	0	0	0	Training group/positive	Training group/positive	/
P689	ZSRT17P0127	Department of infectious disease	male	78	17S0586390	pleural fluid	clinical criteria	RTI-C	/	/	0	0	0	0	0	0	0	0	0	0	0	0	0	0	0	0	0	0	0	0	0	0	/	/	/
P690	ZSRT19B204	Department of infectious disease	female	59	19S1000986	BALF	non-infectious disease	non-RTI	/	/	0	0	0	1	0	0	0	0	0	0	0	0	0	0	0	0	0	0	0	0	0	0	Training group/negative	Training group/negative	Training group/negative
P691	ZSRT19P176	ICU (intensive care unit)	male	42	19S1001041	pleural fluid	clinical criteria	RTI-C	/	/	0	0	1	1	0	0	0	0	0	0	0	0	1	0	0	0	0	0	0	0	0	0	/	/	/
P691	ZSRT19B077	ICU (intensive care unit)	male	42	19S1001309	BALF	clinical criteria	RTI-C	/	/	0	0	1	1	0	0	0	0	0	0	0	0	0	0	0	0	0	0	1	0	0	0	/	/	/
P692	ZSRT19S256	Department of infectious disease	female	56	19S1000865	sputum	clinical criteria	RTI-C	/	/	0	0	0	0	0	0	0	0	0	0	0	0	0	0	0	0	0	0	0	0	0	0	/	/	/
P693	ZSRT17B0142	Department of infectious disease	male	31	17S0586477	BALF	clinical criteria	RTI-C	/	/	0	0	0	0	0	0	0	0	0	0	0	0	0	0	0	0	1	0	0	0	0	0	/	/	/
P694	ZSRT18S660	Department of infectious disease	female	22	18S2000453	sputum	clinical criteria + microbiology	RTI-C+M	Aspergillus	absolute pathogen	0	0	0	0	0	0	0	0	0	0	0	0	0	0	0	0	1	1	0	0	0	0	/	/	Training group/positive
P695	ZSRT19L106	Department of infectious disease	female	68	19S2001224	lung tissue	clinical criteria	RTI-C	/	/	0	0	0	0	0	0	0	0	0	0	0	0	0	0	0	0	0	1	0	0	0	0	/	/	/
P696	ZSRT19L484	Department of infectious disease	female	50	19S1000339	lung tissue	non-infectious disease	non-RTI	/	/	0	0	0	1	0	0	0	0	0	0	0	0	0	0	0	0	1	0	0	0	0	0	Training group/negative	Validation group/negative	Training group/negative
P697	ZSRT19S0305	Department of infectious disease	male	40	19S0051049	sputum	clinical criteria	RTI-C	/	/	0	0	0	0	0	0	0	0	0	0	0	0	0	0	0	0	0	0	0	0	0	0	/	/	/
P697	ZSRT19B264	Department of infectious disease	male	40	19S2000849	BALF	clinical criteria	RTI-C	/	/	0	0	0	0	0	0	0	0	0	0	0	0	0	0	0	0	0	0	0	0	0	0	/	/	/
P698	ZSRT19B378	Department of surgery	male	64	19S1000579	BALF	clinical criteria	RTI-C	/	/	0	0	0	1	0	0	0	0	0	0	0	0	0	0	0	0	1	0	0	0	0	0	/	/	/
P699	ZSRT18S757	Department of infectious disease	male	56	18S2000210	sputum	clinical criteria	RTI-C	/	/	0	0	0	0	0	0	0	0	0	0	0	0	1	0	0	0	0	0	0	0	0	0	/	/	/
P700	ZSRT17S0259	Department of infectious disease	female	28	17S0588090	sputum	clinical criteria	RTI-C	/	/	0	1	0	0	0	0	0	0	0	0	0	0	0	0	0	0	0	0	0	0	0	0	/	/	/
P701	ZSRT17S0085	Department of infectious disease	female	58	17S0585604	sputum	clinical criteria	RTI-C	/	/	0	0	0	0	0	0	0	0	0	0	0	0	0	0	0	0	0	0	0	0	0	0	/	/	/
P701	ZSRT17B0088	Department of infectious disease	female	58	17S0586101	BALF	clinical criteria	RTI-C	/	/	0	0	0	0	0	0	0	0	0	0	0	0	0	0	0	0	0	0	0	0	0	0	/	/	/
P702	ZSRT19P0447	Department of infectious disease	male	50	19S2001115	pleural fluid	clinical criteria + microbiology	RTI-C+M	Paragonimus	absolute pathogen	0	0	0	1	0	0	0	0	0	0	0	0	0	0	0	0	0	0	0	0	0	0	/	/	/
P703	ZSRT17B0021	Department of infectious disease	female	60	17S0517200	BALF	clinical criteria	RTI-C	/	/	0	0	0	0	0	0	0	0	0	0	0	0	0	0	0	0	0	0	0	0	0	0	/	/	/
P704	ZSRT17S0112	Department of infectious disease	male	74	17S0586332	sputum	clinical criteria	RTI-C	/	/	0	0	0	0	0	0	0	0	0	0	0	0	0	0	0	0	0	0	1	0	0	0	/	/	/
P705	ZSRT19L261	Department of infectious disease	female	51	19S1000858	lung tissue	clinical criteria + microbiology	RTI-C+M	NTM	NTM	0	1	0	0	0	0	0	0	0	0	0	0	0	0	0	0	0	0	0	0	0	0	/	Training group/positive	/
P706	ZSRT17B0045	Department of infectious disease	male	23	17S0585382	BALF	clinical criteria	RTI-C	/	/	0	0	0	0	0	0	0	0	0	0	0	0	0	0	0	0	0	0	0	0	0	0	/	/	/
P707	ZSRT19B548	Department of infectious disease	male	63	19S2000198	BALF	clinical criteria	RTI-C	/	/	0	0	0	0	1	0	0	0	0	0	0	0	0	0	0	0	0	0	0	0	0	0	/	/	/
P708	ZSRT19L418	Department of infectious disease	male	59	19S1000507	lung tissue	clinical criteria	RTI-C	/	/	0	0	0	1	0	0	0	0	0	0	0	0	1	0	0	0	0	0	0	0	0	0	/	/	/
P709	ZSRT19S0483	Department of infectious disease	male	31	19S2001829	sputum	clinical criteria	RTI-C	/	/	0	0	0	0	0	0	0	0	0	0	0	0	0	0	0	0	0	0	0	0	0	0	/	/	/
P710	ZSRT19L057	ICU (intensive care unit)	male	51	19S1001423	lung tissue	clinical criteria	RTI-C	/	/	0	0	0	0	0	0	0	0	0	0	0	0	0	0	0	0	0	0	0	0	0	0	/	/	/
P711	ZSRT19P463	Department of respiratory medicine	female	93	19S1000396	pleural fluid	clinical criteria	RTI-C	/	/	0	0	0	0	0	0	0	0	0	0	0	0	0	0	0	0	0	0	0	0	0	0	/	/	/
P712	ZSRT17L0247	Department of infectious disease	male	58	17S0587918	lung tissue	clinical criteria + microbiology	RTI-C+M	MTB	absolute pathogen	0	0	0	0	0	0	0	0	0	0	0	0	0	0	0	0	1	0	0	0	0	0	/	Validation group/positive	/
P713	ZSRT19B174	Department of infectious disease	female	38	19S1001050	BALF	non-infectious disease	non-RTI	/	/	0	0	0	0	0	0	0	0	0	0	0	0	0	0	0	0	0	1	1	0	0	0	Training group/negative	Validation group/negative	Validation group/negative
P714	ZSRT17B0183	Department of infectious disease	male	64	17S0587207	BALF	clinical criteria + microbiology	RTI-C+M	MTB	absolute pathogen	0	0	0	0	0	0	0	0	0	0	0	0	0	0	0	0	1	0	0	0	0	0	/	Validation group/positive	/
P714	ZSRT17S0185	Department of infectious disease	male	64	17S0587209	sputum	clinical criteria + microbiology	RTI-C+M	MTB	absolute pathogen	0	0	0	0	0	0	0	0	0	0	0	0	0	0	0	0	1	0	0	0	0	0	/	Training group/positive	/
P715	ZSRT19S253	Department of infectious disease	male	67	19S1000877	sputum	clinical criteria	RTI-C	/	/	0	0	0	0	0	0	0	0	0	0	0	0	0	0	0	0	0	0	0	0	0	0	/	/	/
P715	ZSRT19L228	Department of infectious disease	male	67	19S1000929	lung tissue	clinical criteria	RTI-C	/	/	0	0	0	0	0	0	0	0	0	0	0	0	0	0	0	0	0	0	0	0	0	0	/	/	/
P715	ZSRT19B0449	Department of infectious disease	male	67	19S2001335	BALF	clinical criteria	RTI-C	/	/	0	0	0	0	0	0	0	0	0	0	0	0	0	0	0	0	0	1	0	0	0	0	/	/	/
P716	ZSRT19P020	Department of infectious disease	male	56	19S1001592	pleural fluid	clinical criteria	RTI-C	/	/	0	0	0	0	0	0	0	0	0	0	0	0	0	0	0	0	0	0	0	0	0	0	/	/	/
P717	ZSRT17B0039	Department of infectious disease	male	54	17S0585342	BALF	non-infectious disease	non-RTI	/	/	0	0	0	1	0	0	0	0	0	0	0	0	0	0	0	0	0	0	0	0	0	0	Validation group/negative	Validation group/negative	Validation group/negative
P718	ZSRT19S0450	Department of infectious disease	female	21	19S2001336	sputum	clinical criteria	RTI-C	/	/	0	0	0	0	0	0	0	0	0	0	0	0	0	0	1	0	0	0	0	0	0	0	/	/	/
P719	ZSRT19B0412	Department of medicine	male	54	19S1002145	BALF	clinical criteria	RTI-C	/	/	0	0	0	0	0	0	0	0	0	0	0	0	0	0	0	0	0	0	0	0	0	0	/	/	/
P720	ZSRT17S0212	Department of infectious disease	female	60	17S0587335	sputum	clinical criteria + microbiology	RTI-C+M	NTM	NTM	0	0	0	0	0	0	0	0	0	0	0	0	0	0	0	0	0	0	0	0	0	0	/	Validation group/positive	/
P721	ZSRT19P0497	Department of infectious disease	male	77	19S2001933	pleural fluid	clinical criteria + microbiology	RTI-C+M	MTB	absolute pathogen	0	0	0	0	0	0	0	0	0	0	0	0	0	0	0	0	1	0	0	0	0	0	/	Training group/positive	/
P722	ZSRT19S565	Department of infectious disease	male	63	19S2000134	sputum	clinical criteria	RTI-C	/	/	0	0	0	0	0	0	0	0	0	0	0	0	0	0	0	0	0	0	0	0	0	0	/	/	/
P723	ZSRT19L251	Department of infectious disease	female	52	19S1000886	lung tissue	clinical criteria	RTI-C	/	/	0	1	0	0	0	0	0	0	0	0	0	0	0	0	0	0	0	0	0	0	0	0	/	/	/
P723	ZSRT19L240	Department of infectious disease	female	52	19S2000903	lung tissue	clinical criteria	RTI-C	/	/	0	1	0	0	0	0	0	0	0	0	0	0	0	0	0	0	0	0	0	0	0	0	/	/	/
P724	ZSRT19B591	Department of infectious disease	female	43	19S1000060	BALF	clinical criteria + microbiology	RTI-C+M	NTM	NTM	0	0	0	0	0	0	0	0	0	0	0	0	0	0	0	0	0	0	0	0	0	0	/	Training group/positive	/
P724	ZSRT19L0444	Department of infectious disease	female	43	19S2000062	lung tissue	clinical criteria + microbiology	RTI-C+M	NTM	NTM	0	0	0	0	0	0	0	0	0	1	0	0	0	0	0	0	0	0	0	0	0	0	/	Training group/positive	/
P725	ZSRT18B694	Department of infectious disease	male	51	18S1000360	BALF	clinical criteria	RTI-C	/	/	0	0	0	0	0	0	0	0	0	0	0	0	0	0	0	0	0	0	0	0	0	0	/	/	/
P726	ZSRT19L0432	Department of infectious disease	female	38	19S12002283	lung tissue	non-infectious disease	non-RTI	/	/	0	0	0	0	0	0	0	0	0	0	0	0	0	0	0	0	0	0	0	0	0	0	Training group/negative	Training group/negative	Training group/negative
P726	ZSRT19B0561	Department of infectious disease	female	38	19S22002286	BALF	non-infectious disease	non-RTI	/	/	0	0	0	0	0	0	0	0	0	0	0	0	0	0	0	0	0	0	0	0	0	0	Validation group/negative	Validation group/negative	Validation group/negative
P727	ZSRT19S0489	Department of infectious disease	male	70	19S2001854	sputum	clinical criteria	RTI-C	/	/	0	0	1	0	0	0	0	0	0	0	0	0	0	0	0	0	0	0	0	1	0	0	/	/	/
P727	ZSRT19S0490	Department of infectious disease	male	70	19S2001859	sputum	clinical criteria	RTI-C	/	/	0	0	1	0	0	0	0	0	0	0	0	0	0	0	0	0	1	0	0	1	0	0	/	/	/
P728	ZSRT19L0335	Department of infectious disease	female	30	19S1001661	lung tissue	clinical criteria	RTI-C	/	/	0	0	0	0	0	0	0	0	0	0	0	0	0	0	0	0	1	0	0	0	0	0	/	/	/
P728	ZSRT19S0365	Department of infectious disease	female	30	19S1001842	sputum	clinical criteria	RTI-C	/	/	0	0	0	0	0	0	0	0	0	0	0	0	0	0	0	0	0	0	0	0	0	0	/	/	/
P728	ZSRT19S0479	Department of infectious disease	female	30	19S2001767	sputum	clinical criteria	RTI-C	/	/	0	0	0	0	0	0	0	0	0	0	0	0	0	0	0	0	0	0	0	0	0	0	/	/	/
P729	ZSRT17B0011	Department of infectious disease	male	62	17S0517155	BALF	clinical criteria	RTI-C	/	/	0	0	0	0	0	0	0	0	0	0	0	0	0	0	0	0	0	0	0	0	0	0	/	/	/
P730	ZSRT19B501	Department of infectious disease	male	56	19S1000297	BALF	clinical criteria + microbiology	RTI-C+M	MTB	absolute pathogen	0	0	0	1	0	0	0	0	0	0	0	0	0	0	0	0	0	0	0	0	0	0	/	Training group/positive	/
P731	ZSRT17B0265	Department of infectious disease	male	61	17S0835538	BALF	clinical criteria + microbiology	RTI-C+M	Cryptococcus	absolute pathogen	0	1	0	0	0	0	0	0	0	0	0	0	0	0	0	0	0	0	0	0	1	0	/	/	Training group/positive
P732	ZSRT18L733	Department of infectious disease	male	61	18S1000266	lung tissue	clinical criteria	RTI-C	/	/	0	0	0	1	0	0	0	0	0	0	0	0	0	0	0	0	0	0	0	0	0	0	/	/	/
P732	ZSRT19S252	Department of infectious disease	male	61	19S1000878	sputum	clinical criteria	RTI-C	/	/	0	0	0	1	0	0	0	0	0	0	0	0	0	0	0	0	0	0	0	0	0	0	/	/	/
P733	ZSRT19S0423	Department of infectious disease	male	40	19S12002236	sputum	non-infectious disease	non-RTI	/	/	0	0	0	1	0	0	0	0	0	0	0	0	0	0	0	0	0	0	0	0	0	0	Validation group/negative	Validation group/negative	Training group/negative
P734	ZSRT19B095	Department of infectious disease	female	55	19S1001249	BALF	clinical criteria	RTI-C	/	/	0	0	0	0	1	0	0	0	0	0	0	0	0	0	0	0	0	0	0	0	0	0	/	/	/
P735	ZSRT19L0409	Department of infectious disease	female	64	19S1002130	lung tissue	clinical criteria	RTI-C	/	/	0	0	0	0	0	0	0	0	0	0	0	0	0	0	0	0	0	0	0	0	0	0	/	/	/
P736	ZSRT19S012	Department of infectious disease	male	67	19S1001600	sputum	clinical criteria	RTI-C	/	/	0	0	0	0	0	0	0	0	0	0	0	0	0	0	0	0	1	0	0	0	0	0	/	/	/
P737	ZSRT19P531	Department of surgery	male	69	19S2000229	pleural fluid	clinical criteria	RTI-C	/	/	0	0	0	1	0	0	0	0	0	0	0	0	0	1	0	0	0	0	0	0	0	0	/	/	/
P738	ZSRT18B707	Department of respiratory medicine	female	69	18S1000320	BALF	clinical criteria + microbiology	RTI-C+M	NTM	NTM	0	0	0	0	0	0	0	0	0	0	0	0	0	0	0	0	0	1	0	0	0	0	/	Validation group/positive	/
P739	ZSRT19S611	Department of infectious disease	female	53	19S1000011	sputum	non-infectious disease	non-RTI	/	/	0	1	0	1	0	0	0	0	0	0	0	0	0	0	0	0	0	0	0	0	0	0	Training group/negative	Validation group/negative	Training group/negative
P740	ZSRT17S0047	Department of infectious disease	male	67	17S0585395	sputum	clinical criteria	RTI-C	/	/	0	0	0	0	0	0	0	0	0	0	0	0	0	0	0	0	0	0	0	0	0	0	/	/	/
P741	ZSRT17S0053	Department of infectious disease	male	64	17S0585444	sputum	clinical criteria	RTI-C	/	/	0	0	0	0	0	0	0	0	0	0	0	0	0	0	0	0	0	0	0	0	0	0	/	/	/
P741	ZSRT17P0070	Department of infectious disease	male	64	17S0585509	pleural fluid	clinical criteria	RTI-C	/	/	0	0	0	0	0	0	0	0	0	0	0	0	0	0	0	0	0	0	1	0	0	0	/	/	/
P742	ZSRT19S0366	Department of infectious disease	male	68	19S1001843	sputum	clinical criteria	RTI-C	/	/	0	0	0	1	0	0	0	0	0	0	0	0	0	0	0	0	1	0	0	1	0	0	/	/	/
P742	ZSRT19S0385	Department of infectious disease	male	68	19S1001931	sputum	clinical criteria	RTI-C	/	/	0	0	0	1	0	0	0	0	0	0	0	0	0	0	0	0	0	0	0	0	0	0	/	/	/
P742	ZSRT19S0520	Department of infectious disease	male	68	19S2002066	sputum	clinical criteria	RTI-C	/	/	0	0	0	1	0	0	0	0	0	0	0	0	0	0	0	0	0	0	0	1	0	0	/	/	/
P743	ZSRT19L157	Department of infectious disease	male	75	19S1001099	lung tissue	clinical criteria + microbiology	RTI-C+M	Cryptococcus	absolute pathogen	0	0	0	1	0	0	0	0	0	0	0	0	0	0	0	0	0	1	0	0	0	0	/	/	Validation group/positive
P743	ZSRT19B145	Department of infectious disease	male	75	19S2001132	BALF	clinical criteria + microbiology	RTI-C+M	Cryptococcus	absolute pathogen	0	0	0	1	0	0	0	0	0	0	0	0	0	0	0	0	0	0	0	0	1	0	/	/	Validation group/positive
P743	ZSRT19B123	Department of infectious disease	male	75	19S2001180	BALF	clinical criteria + microbiology	RTI-C+M	Cryptococcus	absolute pathogen	0	0	0	1	0	0	0	0	0	0	0	0	0	0	0	0	0	0	0	0	1	0	/	/	Validation group/positive
P744	ZSRT18P778	Department of infectious disease	male	62	18S1000161	pleural fluid	clinical criteria	RTI-C	/	/	0	0	0	0	0	0	0	0	0	0	0	0	0	0	0	0	0	0	0	0	0	0	/	/	/
P745	ZSRT18S671	Department of infectious disease	female	65	18S2000425	sputum	non-infectious disease	non-RTI	/	/	0	1	0	0	0	0	0	0	0	0	0	0	0	0	0	0	1	0	0	0	0	0	Validation group/negative	Validation group/negative	Training group/negative
P746	ZSRT19B354	Department of infectious disease	male	62	19S1000647	BALF	clinical criteria	RTI-C	/	/	0	0	0	0	0	0	0	0	0	0	0	0	0	0	1	0	0	0	0	0	0	0	/	/	/
P747	ZSRT18L0278	Department of infectious disease	male	41	18S1000036	lung tissue	clinical criteria	RTI-C	/	/	0	0	0	0	0	0	0	0	0	0	0	0	0	0	0	0	1	0	0	0	0	0	/	/	/
P748	ZSRT17S0144	Department of infectious disease	male	58	17S0586487	sputum	clinical criteria + microbiology	RTI-C+M	NTM	NTM	0	0	0	0	0	0	0	0	0	0	0	0	0	0	0	0	0	0	0	0	0	0	/	Validation group/positive	/
P748	ZSRT17S0186	Department of infectious disease	male	58	17S0587210	sputum	clinical criteria + microbiology	RTI-C+M	NTM	NTM	0	0	0	0	0	0	0	0	0	0	0	0	0	0	0	0	0	1	0	0	0	0	/	Training group/positive	/
P748	ZSRT17S0195	Department of infectious disease	male	58	17S0587276	sputum	clinical criteria + microbiology	RTI-C+M	NTM	NTM	0	0	0	0	0	0	0	0	0	0	0	0	0	0	0	0	0	0	0	0	0	0	/	Training group/positive	/
P748	ZSRT17S0255	Department of infectious disease	male	58	17S0588075	sputum	clinical criteria + microbiology	RTI-C+M	NTM	NTM	0	0	0	0	0	0	0	0	0	0	0	0	0	0	0	0	0	0	0	0	0	0	/	Training group/positive	/
P748	ZSRT18S749	Department of infectious disease	male	58	18S1000225	sputum	clinical criteria + microbiology	RTI-C+M	NTM	NTM	0	0	0	0	0	0	0	0	0	0	0	0	0	0	0	0	0	1	0	0	0	0	/	Training group/positive	/
P749	ZSRT19S525	Department of infectious disease	male	66	19S1000235	sputum	clinical criteria + microbiology	RTI-C+M	MTB	absolute pathogen	0	0	0	1	0	0	0	0	0	1	0	0	1	0	0	0	0	0	0	0	0	0	/	Validation group/positive	/
P749	ZSRT19S449	Department of infectious disease	male	66	19S2000426	sputum	clinical criteria + microbiology	RTI-C+M	MTB	absolute pathogen	0	0	0	1	0	0	0	0	0	0	0	0	0	0	0	0	1	0	0	0	0	0	/	Training group/positive	/
P750	ZSRT17B0213	Department of surgery	male	35	17S0587554	BALF	non-infectious disease	non-RTI	/	/	0	0	0	1	0	0	0	0	0	0	0	0	0	0	0	0	0	0	0	0	0	0	Training group/negative	Training group/negative	Training group/negative
P751	ZSRT19S0424	Department of infectious disease	male	75	19S12002242	sputum	clinical criteria	RTI-C	/	/	0	0	0	1	0	0	0	0	0	0	0	0	0	0	0	0	0	0	0	0	0	0	/	/	/
P752	ZSRT17B0010	Department of infectious disease	female	60	17S0517146	BALF	non-infectious disease	non-RTI	/	/	0	1	0	1	0	0	0	0	0	0	0	0	0	0	0	0	0	0	0	0	0	0	Validation group/negative	Validation group/negative	Validation group/negative
P753	ZSRT19S584	Department of infectious disease	male	63	19S1000081	sputum	clinical criteria	RTI-C	/	/	0	0	0	1	0	0	0	0	0	0	0	0	0	1	0	0	0	0	0	0	0	0	/	/	/
P754	ZSRT19B300	Department of infectious disease	female	63	19S1000763	BALF	clinical criteria + microbiology	RTI-C+M	Nocardia	absolute pathogen	0	0	0	0	0	0	0	0	0	0	0	0	0	0	0	1	0	0	0	0	0	0	Training group/positive	/	/
P754	ZSRT19S280	Department of infectious disease	female	63	19S2000809	sputum	clinical criteria + microbiology	RTI-C+M	Nocardia	absolute pathogen	0	0	0	0	0	0	0	0	0	0	0	0	0	0	0	0	0	0	0	0	0	0	Training group/positive	/	/
P755	ZSRT18S628	Department of infectious disease	female	32	18S1000513	sputum	clinical criteria	RTI-C	/	/	0	0	0	0	0	0	0	0	0	0	0	0	0	0	0	0	0	0	0	0	0	0	/	/	/
P756	ZSRT17S0013	Department of infectious disease	female	58	17S0517158	sputum	clinical criteria	RTI-C	/	/	0	0	0	1	0	0	0	0	0	0	0	0	0	0	0	0	1	0	0	0	0	0	/	/	/
P756	ZSRT17L0017	Department of infectious disease	female	58	17S0517172	lung tissue	clinical criteria	RTI-C	/	/	0	0	0	1	0	0	0	0	0	0	0	0	0	0	0	0	1	0	0	0	0	0	/	/	/
P757	ZSRT17B0036	Department of infectious disease	male	64	17S0517299	BALF	non-infectious disease	non-RTI	/	/	0	0	0	1	0	0	0	0	0	0	0	0	0	0	0	0	0	0	0	0	0	0	Training group/negative	Training group/negative	Training group/negative
P758	ZSRT18S752	Department of infectious disease	female	49	18S1000217	sputum	clinical criteria + microbiology	RTI-C+M	Cryptococcus	absolute pathogen	0	1	0	0	0	0	0	0	0	0	0	0	0	0	0	0	0	0	0	0	0	0	/	/	Validation group/positive
P759	ZSRT17B0135	Department of infectious disease	male	59	17S0586438	BALF	non-infectious disease	non-RTI	/	/	0	0	0	1	0	0	0	0	0	0	0	0	0	0	0	0	0	0	0	0	0	0	Training group/negative	Validation group/negative	Training group/negative
P760	ZSRT19L0528	Department of infectious disease	male	50	19S2002106	lung tissue	clinical criteria + microbiology	RTI-C+M	Mucor	putative pathogen	0	0	0	0	0	0	0	0	0	0	0	0	0	0	0	0	0	0	0	0	0	1	/	/	Training group/positive
P761	ZSRT19B298	ICU (intensive care unit)	female	76	19S1000762	BALF	clinical criteria	RTI-C	/	/	0	0	0	1	0	0	0	0	0	0	0	0	0	0	0	0	0	0	0	0	0	0	/	/	/
P762	ZSRT19B533	Department of respiratory medicine	female	73	19S1000234	BALF	clinical criteria	RTI-C	/	/	0	0	0	1	0	0	0	0	0	0	0	0	0	0	0	0	0	0	0	0	0	0	/	/	/
P763	ZSRT19B0407	Department of surgery	female	76	19S1002115	BALF	clinical criteria	RTI-C	/	/	0	0	1	0	0	0	0	0	0	0	0	0	0	0	0	0	0	0	0	0	0	0	/	/	/
P764	ZSRT17B0121	Department of infectious disease	male	41	17S0586371	BALF	clinical criteria	RTI-C	/	/	0	0	0	0	0	1	0	0	0	0	0	0	0	0	0	0	0	0	1	0	0	0	/	/	/
P765	ZSRT19B0358	Department of surgery	female	32	19S1001808	BALF	clinical criteria	RTI-C	/	/	0	0	1	0	0	0	0	0	0	0	0	0	0	0	0	0	0	0	0	0	0	0	/	/	/
P766	ZSRT19S362	ICU (intensive care unit)	male	71	19S2000633	sputum	clinical criteria + microbiology	RTI-C+M	Klebsiella pneumoniae	putative pathogen	0	0	0	1	1	1	0	0	0	0	0	0	0	0	0	0	0	0	0	0	0	0	Training group/positive	/	/
P767	ZSRT19B450	Department of infectious disease	female	62	19S1000422	BALF	clinical criteria + microbiology	RTI-C+M	NTM	NTM	0	0	0	0	0	0	0	0	0	0	0	0	0	0	0	0	0	1	0	0	0	0	/	Training group/positive	/
P767	ZSRT19S452	Department of infectious disease	female	62	19S2000420	sputum	clinical criteria + microbiology	RTI-C+M	NTM	NTM	0	0	0	0	0	0	0	0	0	0	0	0	0	0	0	0	0	0	0	0	0	0	/	Validation group/positive	/
P768	ZSRT19B064	ICU (intensive care unit)	male	52	19S1001389	BALF	non-infectious disease	non-RTI	/	/	0	0	0	1	1	0	0	0	0	0	0	0	0	0	0	0	0	0	0	0	0	0	Validation group/negative	Training group/negative	Training group/negative
P769	ZSRT18P711	Department of infectious disease	male	62	18S1000304	pleural fluid	clinical criteria	RTI-C	/	/	0	0	0	0	0	0	0	0	0	0	0	0	0	0	0	0	0	0	0	0	0	0	/	/	/
P770	ZSRT17B0087	Department of infectious disease	male	63	17S0586099	BALF	clinical criteria + microbiology	RTI-C+M	Cryptococcus	absolute pathogen	0	0	0	0	0	0	0	0	0	0	0	0	0	0	0	0	0	0	0	0	0	0	/	/	Training group/positive
P771	ZSRT19S292	Department of infectious disease	female	51	19S1000782	sputum	non-infectious disease	non-RTI	/	/	0	0	0	1	0	0	0	0	0	0	0	0	0	0	0	0	1	0	0	0	0	0	Training group/negative	Validation group/negative	Training group/negative
P772	ZSRT19B0395	Department of surgery	male	49	19S1002031	BALF	clinical criteria	RTI-C	/	/	0	0	1	0	0	0	0	0	0	0	0	0	0	0	0	0	0	0	0	1	0	0	/	/	/
P773	ZSRT17S0177	Department of infectious disease	female	60	17S0587157	sputum	clinical criteria + microbiology	RTI-C+M	NTM	NTM	0	0	0	0	0	0	0	0	0	0	0	0	0	0	0	0	1	0	0	0	0	0	/	Training group/positive	/
P774	ZSRT19P0303	Department of rheumatology	female	52	19S0050944	pleural fluid	non-infectious disease	non-RTI	/	/	0	1	0	0	0	0	0	0	0	0	0	0	0	0	0	0	0	0	0	0	0	0	Validation group/negative	Validation group/negative	Training group/negative
P775	ZSRT19L021	Department of infectious disease	male	74	19S1001582	lung tissue	clinical criteria	RTI-C	/	/	0	0	0	0	0	0	0	0	0	0	0	0	0	0	0	0	1	0	0	0	0	0	/	/	/
P776	ZSRT19L094	Department of rheumatology	female	24	19S1001254	lung tissue	clinical criteria	RTI-C	/	/	0	1	0	0	0	0	0	0	0	0	0	0	0	0	0	0	0	0	1	0	0	0	/	/	/
P777	ZSRT19S0362	Emergency room	female	77	19S1001822	sputum	clinical criteria	RTI-C	/	/	0	0	0	0	0	0	0	0	0	0	0	0	0	0	0	0	0	0	0	0	0	0	/	/	/
P778	ZSRT19L163	Department of infectious disease	female	79	19S1001074	lung tissue	non-infectious disease	non-RTI	/	/	0	0	0	1	0	0	0	0	0	0	0	0	0	0	0	0	0	0	0	0	0	0	Validation group/negative	Training group/negative	Validation group/negative
P779	ZSRT17B0134	Department of infectious disease	female	43	17S0586437	BALF	non-infectious disease	non-RTI	/	/	0	0	0	1	0	0	0	0	0	0	0	0	0	0	0	0	0	0	0	0	0	0	Validation group/negative	Training group/negative	Training group/negative
P780	ZSRT19B034	Department of infectious disease	female	69	19S2001537	BALF	non-infectious disease	non-RTI	/	/	0	0	0	0	0	0	0	0	0	0	0	0	0	0	0	0	0	0	0	0	0	0	Validation group/negative	Training group/negative	Validation group/negative
P781	ZSRT19B0384	Department of infectious disease	female	49	19S1001927	BALF	clinical criteria	RTI-C	/	/	0	0	0	0	0	0	0	0	0	0	0	0	0	0	0	0	0	0	0	0	0	0	/	/	/
P782	ZSRT19P0311	Department of infectious disease	female	63	19S1000589	pleural fluid	clinical criteria + microbiology	RTI-C+M	NTM+Cyanobacteria marneffei	NTM	0	0	0	0	0	0	0	0	0	0	0	0	0	0	0	0	0	0	0	0	0	1	/	Validation group/positive	Validation group/positive
P782	ZSRT19S337	Department of infectious disease	female	63	19S2000686	sputum	clinical criteria + microbiology	RTI-C+M	NTM+Cyanobacteria marneffei	NTM	0	0	0	0	0	0	0	0	0	0	0	0	0	0	0	0	0	0	0	0	0	0	/	Validation group/positive	Validation group/positive
P783	ZSRT19S513	Department of infectious disease	male	54	19S1000277	sputum	clinical criteria + microbiology	RTI-C+M	Staphylococcus aureus + Aspergillus	absolute pathogen	0	0	0	0	0	0	0	0	0	0	0	0	0	0	0	0	0	0	0	0	0	0	Training group/positive	/	Training group/positive
P783	ZSRT19S514	Department of infectious disease	male	54	19S2000267	sputum	clinical criteria + microbiology	RTI-C+M	Staphylococcus aureus + Aspergillus	absolute pathogen	0	0	0	0	0	0	0	0	0	0	0	0	0	0	0	0	0	0	0	0	0	0	Validation group/positive	/	Validation group/positive
P784	ZSRT17P0041	Department of infectious disease	male	59	17S0585361	pleural fluid	clinical criteria	RTI-C	/	/	0	0	0	0	0	0	0	0	0	0	0	0	0	0	0	0	1	0	0	0	0	0	/	/	/
P785	ZSRT19S0430	Department of infectious disease	male	59	19S12002278	sputum	clinical criteria	RTI-C	/	/	0	0	0	1	0	0	0	0	0	0	0	0	0	0	0	0	0	0	0	0	0	0	/	/	/
P785	ZSRT19S0539	Department of infectious disease	male	59	19S2002165	sputum	clinical criteria	RTI-C	/	/	0	0	0	1	0	0	0	0	0	0	0	0	0	0	0	0	0	0	0	0	0	0	/	/	/
P786	ZSRT19B071	Department of infectious disease	male	31	19S1001351	BALF	clinical criteria + microbiology	RTI-C+M	Aspergillus	absolute pathogen	0	0	0	0	0	0	0	0	0	0	0	0	0	0	0	0	0	0	1	0	0	0	/	/	Validation group/positive
P787	ZSRT19S0338	Department of infectious disease	female	50	19S1001675	sputum	clinical criteria + microbiology	RTI-C+M	MTB	absolute pathogen	0	0	0	0	0	0	0	0	0	0	0	0	0	0	0	0	1	0	0	0	0	0	/	Validation group/positive	/
P788	ZSRT19S0453	Department of infectious disease	female	32	19S2001433	sputum	clinical criteria	RTI-C	/	/	0	0	0	0	0	0	0	0	0	0	0	0	0	0	0	0	0	0	0	0	0	0	/	/	/
P789	ZSRT17P0071	Department of infectious disease	male	64	17S0585522	pleural fluid	clinical criteria	RTI-C	/	/	0	0	0	1	0	0	0	0	0	0	0	0	0	0	0	0	0	0	1	0	0	0	/	/	/
P790	ZSRT17B0092	Department of infectious disease	male	32	17S0586123	BALF	clinical criteria	RTI-C	/	/	0	0	0	0	0	0	0	0	0	0	0	0	0	0	0	0	0	0	0	0	0	0	/	/	/
P791	ZSRT17B0081	Department of infectious disease	male	64	17S0585574	BALF	clinical criteria + microbiology	RTI-C+M	MTB	absolute pathogen	0	0	0	0	0	0	0	0	0	0	0	0	0	0	0	0	0	0	0	0	0	0	/	Validation group/positive	/
P792	ZSRT19B254	Department of surgery	male	33	19S1000875	BALF	clinical criteria	RTI-C	/	/	0	0	1	0	0	0	0	0	0	0	0	0	0	0	0	0	1	0	0	1	0	0	/	/	/
P793	ZSRT18B647	Department of surgery	female	67	18S1000475	BALF	non-infectious disease	non-RTI	/	/	0	0	0	1	0	0	0	0	0	0	0	0	0	0	0	0	0	0	0	0	0	0	Training group/negative	Training group/negative	Training group/negative
P794	ZSRT17L0264	Department of infectious disease	male	18	17S0589400	lung tissue	clinical criteria	RTI-C	/	/	0	0	0	0	0	0	0	0	0	0	0	0	0	0	0	0	0	0	0	0	0	1	/	/	/
P795	ZSRT19L401	Department of infectious disease	male	64	19S2000536	lung tissue	clinical criteria + microbiology	RTI-C+M	MTB	absolute pathogen	0	0	0	0	0	0	0	0	0	0	0	0	0	0	0	0	1	0	0	0	0	0	/	Validation group/positive	/
P796	ZSRT18B0293	Department of infectious disease	female	53	18S4340073	BALF	non-infectious disease	non-RTI	/	/	0	0	0	1	0	0	0	0	0	0	0	0	0	0	0	0	0	0	0	0	0	0	Training group/negative	Training group/negative	Validation group/negative
P797	ZSRT19S0455	Department of infectious disease	male	65	19S2001512	sputum	clinical criteria	RTI-C	/	/	0	0	0	0	0	0	0	0	0	0	0	0	0	0	0	0	0	0	0	0	0	0	/	/	/
P798	ZSRT19S187	Department of infectious disease	male	76	19S1001022	sputum	clinical criteria	RTI-C	/	/	0	0	0	1	1	0	0	0	1	0	0	0	0	0	0	0	0	0	0	0	0	0	/	/	/
P799	ZSRT17S0257	ICU (intensive care unit)	male	26	17S0588077	sputum	clinical criteria + microbiology	RTI-C+M	MTB	absolute pathogen	0	0	0	1	0	0	0	0	0	0	0	0	0	0	0	0	1	0	0	0	0	0	/	Validation group/positive	/
P800	ZSRT19B587	Department of infectious disease	female	64	19S1000065	BALF	clinical criteria + microbiology	RTI-C+M	NTM	NTM	0	1	0	0	0	0	0	0	0	0	0	0	0	0	0	0	0	1	0	0	0	0	/	Training group/positive	/
P801	ZSRT19B446	Department of infectious disease	female	66	19S1000423	BALF	clinical criteria + microbiology	RTI-C+M	Cryptococcus	absolute pathogen	0	0	0	1	0	0	0	0	0	0	0	0	0	0	0	0	0	0	0	0	0	0	/	/	Validation group/positive
P802	ZSRT17B0027	Department of respiratory medicine	male	67	17S0517245	BALF	non-infectious disease	non-RTI	/	/	0	0	0	1	0	0	0	0	0	0	0	0	0	0	0	0	0	0	0	0	0	0	Training group/negative	Validation group/negative	Training group/negative
P803	ZSRT17B0136	Department of infectious disease	male	51	17S0586439	BALF	clinical criteria + microbiology	RTI-C+M	Cryptococcus	absolute pathogen	0	0	0	0	0	0	0	0	0	0	0	0	0	0	0	0	0	0	0	0	0	0	/	/	Training group/positive
P804	ZSRT19S0565	Department of infectious disease	male	87	19S22002295	sputum	clinical criteria	RTI-C	/	/	0	0	0	0	1	0	0	0	0	0	0	0	0	0	0	1	0	0	0	0	0	0	/	/	/
P805	ZSRT18L0277	Department of infectious disease	male	43	18S1000034	lung tissue	clinical criteria	RTI-C	/	/	0	1	0	0	0	0	0	0	0	0	0	0	0	0	0	0	0	0	0	0	0	0	/	/	/
P805	ZSRT18B814	Department of infectious disease	male	43	18S2000071	BALF	clinical criteria	RTI-C	/	/	0	1	0	0	0	0	0	0	0	0	0	0	0	0	0	0	0	0	0	0	0	0	/	/	/
P806	ZSRT17B0099	Department of infectious disease	male	64	17S0586213	BALF	clinical criteria	RTI-C	/	/	0	0	0	0	0	0	0	0	0	0	0	0	0	0	0	0	0	0	0	0	0	0	/	/	/
P807	ZSRT18S748	Department of infectious disease	male	72	18S1000224	sputum	clinical criteria + microbiology	RTI-C+M	Haemophilus influenzae	absolute pathogen	0	0	0	0	0	0	0	0	0	0	0	0	0	0	0	0	0	0	0	0	0	0	Validation group/positive	/	/
P808	ZSRT19B561	Department of infectious disease	male	20	19S1000148	BALF	clinical criteria + microbiology	RTI-C+M	Haemophilus influenzae	absolute pathogen	0	0	0	0	0	0	0	0	0	0	0	0	0	0	0	0	0	0	0	0	0	0	Training group/positive	/	/
P808	ZSRT19S554	Department of infectious disease	male	20	19S2000164	sputum	clinical criteria + microbiology	RTI-C+M	Haemophilus influenzae	absolute pathogen	0	0	0	0	0	0	0	0	0	0	0	1	0	0	0	0	0	0	0	0	0	0	Validation group/positive	/	/
P808	ZSRT19L433	Department of infectious disease	male	20	19S2000464	lung tissue	clinical criteria + microbiology	RTI-C+M	Haemophilus influenzae	absolute pathogen	0	0	0	0	0	0	0	0	0	0	0	0	0	0	0	0	0	0	0	0	0	0	Training group/positive	/	/
P809	ZSRT19S330	Department of infectious disease	female	65	19S1000698	sputum	clinical criteria	RTI-C	/	/	0	0	0	1	0	0	0	0	0	0	0	0	0	0	0	0	1	0	0	0	0	0	/	/	/
P810	ZSRT18S803	Department of infectious disease	male	62	18S1000100	sputum	clinical criteria	RTI-C	/	/	0	0	0	0	0	0	0	0	0	0	0	0	0	0	0	0	0	0	0	1	0	0	/	/	/
P811	ZSRT19L0476	Department of infectious disease	male	51	19S2001741	lung tissue	clinical criteria	RTI-C	/	/	0	0	0	0	0	0	1	0	0	0	0	0	0	0	0	0	0	0	0	0	0	0	/	/	/
P812	ZSRT19P022	Department of infectious disease	male	51	19S1001584	pleural fluid	clinical criteria	RTI-C	/	/	0	0	0	0	0	0	0	0	0	0	0	0	0	0	0	0	1	0	0	0	0	0	/	/	/
P812	ZSRT19S025	Department of infectious disease	male	51	19S2001578	sputum	clinical criteria	RTI-C	/	/	0	0	0	0	0	0	0	0	0	0	0	0	0	0	0	0	0	0	0	0	0	0	/	/	/
P813	ZSRT17S0208	/	male	58	17S0587315	sputum	clinical criteria + microbiology	RTI-C+M	Acinetobacter baumannii	putative pathogen	0	0	1	0	0	0	0	0	0	0	0	0	0	0	0	0	0	0	0	0	0	0	Training group/positive	/	/
P814	ZSRT19S0375	Department of infectious disease	female	77	19S1001875	sputum	clinical criteria + microbiology	RTI-C+M	Klebsiella pneumoniae	putative pathogen	0	0	0	1	0	0	1	0	0	0	0	0	0	0	0	0	0	0	0	0	0	0	Validation group/positive	/	/
P815	ZSRT19S0442	Department of infectious disease	female	61	19S12002344	sputum	clinical criteria + microbiology	RTI-C+M	Nocardia	absolute pathogen	0	0	0	0	0	0	0	0	0	0	0	0	0	0	0	1	0	0	0	0	0	0	Validation group/positive	/	/
P816	ZSRT19L050	Department of infectious disease	male	65	19S1001474	lung tissue	clinical criteria	RTI-C	/	/	0	0	0	0	0	0	1	0	0	0	0	0	0	0	0	0	0	0	0	0	0	0	/	/	/
P817	ZSRT17B0179	Department of infectious disease	female	63	17S0587159	BALF	non-infectious disease	non-RTI	/	/	0	1	0	0	0	0	0	0	0	0	0	0	0	0	0	0	0	0	0	0	0	0	Validation group/negative	Validation group/negative	Validation group/negative
P818	ZSRT17S0151	Department of infectious disease	male	62	17S0587047	sputum	clinical criteria + microbiology	RTI-C+M	MTB/NTM	absolute pathogen	0	0	0	0	0	0	0	0	0	0	0	0	0	0	0	0	0	0	0	0	0	0	/	Validation group/positive	/
P818	ZSRT17B0156	Department of infectious disease	male	62	17S0587065	BALF	clinical criteria + microbiology	RTI-C+M	MTB/NTM	absolute pathogen	0	0	0	0	0	0	0	0	0	0	0	0	0	0	0	0	1	0	0	0	0	0	/	Validation group/positive	/
P818	ZSRT17S0163	Department of infectious disease	male	62	17S0587103	sputum	clinical criteria + microbiology	RTI-C+M	MTB/NTM	absolute pathogen	0	0	0	0	0	0	0	0	0	0	0	0	0	0	0	0	1	0	0	0	0	0	/	Validation group/positive	/
P818	ZSRT17S0164	Department of infectious disease	male	62	17S0587104	sputum	clinical criteria + microbiology	RTI-C+M	MTB/NTM	absolute pathogen	0	0	0	0	0	0	0	0	0	0	0	0	0	0	0	0	1	0	0	0	0	0	/	Validation group/positive	/
P819	ZSRT17S0228	Department of infectious disease	male	45	17S0587688	sputum	clinical criteria	RTI-C	/	/	0	0	0	1	0	0	0	0	0	0	0	0	0	0	0	0	0	0	0	0	0	0	/	/	/
P820	ZSRT17B0271	Department of infectious disease	female	40	17S0836243	BALF	clinical criteria	RTI-C	/	/	0	1	0	0	0	0	0	0	0	0	0	0	0	0	0	1	0	0	0	0	0	0	/	/	/
P821	ZSRT18B618	Department of respiratory medicine	male	59	18S1000535	BALF	non-infectious disease	non-RTI	/	/	0	0	0	0	0	0	0	0	0	0	0	0	0	0	0	0	0	0	0	0	0	0	Training group/negative	Training group/negative	Training group/negative
P822	ZSRT19S379	Department of infectious disease	male	80	19S2000576	sputum	clinical criteria	RTI-C	/	/	0	0	0	0	0	0	0	0	0	0	0	0	0	0	0	0	0	0	0	0	0	0	/	/	/
P823	ZSRT19S573	Department of infectious disease	female	81	19S1000114	sputum	clinical criteria	RTI-C	/	/	0	0	0	1	0	0	0	0	0	0	0	0	0	0	0	0	0	0	0	0	0	0	/	/	/
P824	ZSRT19S0439	Department of medicine	male	82	19S12002317	sputum	non-infectious disease	non-RTI	/	/	0	0	0	1	0	0	0	0	0	0	0	0	0	0	0	0	0	0	0	0	0	0	Validation group/negative	Validation group/negative	Training group/negative
P825	ZSRT19B008	Department of surgery	female	39	19S1001623	BALF	clinical criteria	RTI-C	/	/	0	0	1	0	0	0	0	0	0	0	0	0	0	0	0	0	0	0	0	1	0	0	/	/	/
P826	ZSRT18B773	Department of infectious disease	male	48	18S1000172	pleural fluid	clinical criteria + microbiology	RTI-C+M	NTM	NTM	0	1	0	0	0	0	0	0	0	0	0	0	0	0	0	0	0	1	0	0	0	0	/	Training group/positive	/
P826	ZSRT18B772	Department of infectious disease	male	48	18S2000170	BALF	clinical criteria + microbiology	RTI-C+M	NTM	NTM	0	1	0	0	0	0	0	0	0	0	0	0	0	0	0	0	0	1	0	0	0	0	/	Training group/positive	/
P827	ZSRT17S0125	Department of infectious disease	male	65	17S0586388	sputum	non-infectious disease	non-RTI	/	/	0	1	0	0	0	0	0	0	0	0	0	0	0	0	0	0	0	0	0	0	0	0	Validation group/negative	Validation group/negative	Training group/negative
P827	ZSRT17S0130	Department of infectious disease	male	65	17S0586419	sputum	non-infectious disease	non-RTI	/	/	0	1	0	0	0	0	0	0	0	0	0	0	0	0	0	0	0	0	0	0	0	0	Training group/negative	Validation group/negative	Training group/negative
P827	ZSRT17S0141	Department of infectious disease	male	65	17S0586469	sputum	non-infectious disease	non-RTI	/	/	0	1	0	0	0	0	0	0	0	0	0	0	0	0	0	0	0	0	0	0	0	0	Validation group/negative	Training group/negative	Training group/negative
P827	ZSRT17S0154	Department of infectious disease	male	65	17S0587051	sputum	non-infectious disease	non-RTI	/	/	0	1	0	0	0	1	0	0	0	1	0	0	0	0	0	0	0	0	0	0	0	0	Training group/negative	Training group/negative	Validation group/negative
P827	ZSRT17S0189	Department of infectious disease	male	65	17S0587242	sputum	non-infectious disease	non-RTI	/	/	0	1	0	0	0	1	0	0	0	0	0	0	0	0	0	0	0	0	0	0	0	0	Validation group/negative	Training group/negative	Validation group/negative
P828	ZSRT18B755	Department of infectious disease	male	37	18S1000216	BALF	clinical criteria	RTI-C	/	/	0	0	0	0	0	0	0	0	0	0	0	0	0	0	0	0	1	0	0	0	0	0	/	/	/
P829	ZSRT19L119	Department of infectious disease	male	28	19S1001193	lung tissue	clinical criteria + microbiology	RTI-C+M	MTB	absolute pathogen	0	0	0	0	0	0	0	0	0	0	0	0	0	0	0	0	1	0	0	0	0	0	/	Validation group/positive	/
P830	ZSRT19S0505	Department of infectious disease	male	64	19S2001987	sputum	clinical criteria	RTI-C	/	/	0	1	0	0	0	0	0	0	0	0	0	0	0	0	0	0	1	0	0	0	0	0	/	/	/
P831	ZSRT18B827	Department of infectious disease	female	68	18S2000013	BALF	clinical criteria + microbiology	RTI-C+M	NTM	NTM	0	0	0	0	0	0	0	0	0	0	0	0	0	0	0	0	0	0	0	0	0	0	/	Training group/positive	/
P832	ZSRT19S096	Department of infectious disease	male	64	19S1001250	sputum	non-infectious disease	non-RTI	/	/	0	0	0	1	0	0	0	0	0	0	0	0	0	0	0	0	0	0	0	0	0	0	Validation group/negative	Training group/negative	Training group/negative
P833	ZSRT19P031	Department of respiratory medicine	male	80	19S1001554	pleural fluid	non-infectious disease	non-RTI	/	/	0	0	0	1	0	0	0	0	0	0	0	0	0	0	0	0	0	0	0	0	0	0	Training group/negative	Training group/negative	Training group/negative
P834	ZSRT19B0308	ICU (intensive care unit)	male	48	19S1000478	BALF	clinical criteria	RTI-C	/	/	0	0	1	0	0	0	0	0	0	0	1	0	0	0	0	1	0	0	0	1	0	0	/	/	/
P835	ZSRT17P0214	Department of infectious disease	male	38	17S0587555	pleural fluid	clinical criteria	RTI-C	/	/	0	0	0	0	0	0	0	0	0	0	0	0	0	0	0	0	1	0	0	0	0	0	/	/	/
P835	ZSRT17B0219	Department of infectious disease	male	38	17S0587600	BALF	clinical criteria	RTI-C	/	/	0	0	0	0	0	0	0	0	0	0	0	0	0	0	0	0	1	0	0	0	0	0	/	/	/
P836	ZSRT19B0415	Department of infectious disease	male	37	19S1002180	BALF	clinical criteria	RTI-C	/	/	0	0	0	0	0	0	0	0	0	0	0	0	0	0	0	0	0	0	0	0	0	0	/	/	/
P837	ZSRT18P669	Department of infectious disease	female	46	18S2000424	pleural fluid	clinical criteria	RTI-C	/	/	0	0	0	0	0	0	0	0	0	0	0	0	0	0	0	0	0	0	0	0	0	0	/	/	/
P838	ZSRT17B0143	Department of infectious disease	female	48	17S0586478	BALF	clinical criteria + microbiology	RTI-C+M	NTM	NTM	0	0	0	0	0	0	0	0	0	1	0	0	0	0	0	0	0	1	0	0	0	0	/	Validation group/positive	/
P838	ZSRT17S0146	Department of infectious disease	female	48	17S0586489	sputum	clinical criteria + microbiology	RTI-C+M	NTM	NTM	0	0	0	0	0	0	0	0	0	0	0	0	0	0	0	0	0	0	0	0	0	0	/	Training group/positive	/
P839	ZSRT18B672	Department of infectious disease	female	30	18S1000415	BALF	clinical criteria + microbiology	RTI-C+M	MTB	absolute pathogen	0	0	0	0	0	0	0	0	0	0	0	0	0	0	0	0	1	0	0	0	0	0	/	Validation group/positive	/
P839	ZSRT18P666	Department of infectious disease	female	30	18S2000440	pleural fluid	clinical criteria + microbiology	RTI-C+M	MTB	absolute pathogen	0	0	0	0	0	0	0	0	0	0	0	0	0	1	0	0	0	0	0	0	0	0	/	Training group/positive	/
P840	ZSRT17P0002	Department of infectious disease	female	75	17S0516759	pleural fluid	clinical criteria	RTI-C	/	/	0	0	0	0	0	0	0	0	0	0	0	0	0	0	0	0	0	0	0	0	0	0	/	/	/
P841	ZSRT19L134	Department of infectious disease	male	33	19S1001159	lung tissue	clinical criteria	RTI-C	/	/	0	0	0	0	0	0	0	0	0	0	0	0	0	0	0	0	0	0	0	0	0	0	/	/	/
P842	ZSRT19S0333	Department of infectious disease	female	67	19S1001527	sputum	clinical criteria + microbiology	RTI-C+M	NTM	NTM	0	0	0	0	0	0	0	0	0	0	0	0	0	0	0	0	0	0	1	0	0	0	/	Training group/positive	/
P843	ZSRT17S0190	Department of infectious disease	female	78	17S0587248	sputum	clinical criteria	RTI-C	/	/	0	0	0	0	0	0	0	0	0	0	0	0	0	0	0	0	0	0	0	0	0	0	/	/	/
P843	ZSRT17S0194	Department of infectious disease	female	78	17S0587260	sputum	clinical criteria	RTI-C	/	/	0	0	0	0	0	0	0	0	0	0	0	0	0	0	0	0	0	0	0	0	0	0	/	/	/
P844	ZSRT17P0215	Department of infectious disease	female	35	17S0587559	pleural fluid	non-infectious disease	non-RTI	/	/	0	0	0	1	0	0	0	0	0	0	0	0	0	0	0	0	0	0	0	0	0	0	Validation group/negative	Validation group/negative	Training group/negative
P845	ZSRT18B783	Department of infectious disease	female	54	18S1000146	BALF	clinical criteria + microbiology	RTI-C+M	NTM	NTM	0	0	0	0	1	0	0	0	0	0	0	0	0	0	0	0	0	0	0	0	0	0	/	Validation group/positive	/
P846	ZSRT17B0006	Department of infectious disease	female	78	17S0516815	BALF	clinical criteria	RTI-C	/	/	0	0	0	0	0	0	0	0	0	0	0	0	0	0	0	0	0	0	0	0	0	0	/	/	/
P847	ZSRT17S0093	Department of infectious disease	male	48	17S0586133	sputum	clinical criteria	RTI-C	/	/	0	0	0	0	0	0	0	0	0	0	0	0	0	0	0	0	0	0	0	1	0	0	/	/	/
P847	ZSRT17S0094	Department of infectious disease	male	48	17S0586152	sputum	clinical criteria	RTI-C	/	/	0	0	0	0	0	0	0	0	0	0	0	0	0	0	0	0	0	0	0	0	0	0	/	/	/
P848	ZSRT19B391	Department of infectious disease	male	53	19S1000560	BALF	clinical criteria	RTI-C	/	/	0	0	0	0	0	0	0	0	0	0	0	0	0	1	0	0	0	0	0	0	0	0	/	/	/
P849	ZSRT19S0373	Department of infectious disease	male	64	19S1001869	sputum	clinical criteria + microbiology	RTI-C+M	Klebsiella pneumoniae	putative pathogen	0	0	0	0	0	0	0	0	0	0	0	0	0	0	0	0	0	0	1	0	0	0	Training group/positive	/	/
P850	ZSRT17S0202	Department of infectious disease	male	20	17S0587301	sputum	clinical criteria	RTI-C	/	/	0	0	0	1	0	0	0	0	0	0	0	0	0	0	0	0	0	0	0	0	0	0	/	/	/
P851	ZSRT17B0131	Department of infectious disease	female	63	17S0586421	BALF	non-infectious disease	non-RTI	/	/	0	0	0	1	0	0	0	0	0	0	0	0	0	0	0	0	0	0	0	0	0	0	Training group/negative	Training group/negative	Training group/negative
P852	ZSRT19B382	Department of infectious disease	male	39	19S1000577	BALF	non-infectious disease	non-RTI	/	/	0	0	0	0	0	0	0	0	0	0	0	0	1	0	0	0	1	1	0	0	0	0	Training group/negative	Validation group/negative	Training group/negative
P852	ZSRT19L380	Department of infectious disease	male	39	19S2000578	lung tissue	non-infectious disease	non-RTI	/	/	0	0	0	0	0	0	0	0	0	0	0	0	0	0	0	0	0	0	0	0	0	0	Validation group/negative	Training group/negative	Validation group/negative
P853	ZSRT19S398	ICU (intensive care unit)	male	53	19S1000542	sputum	non-infectious disease	non-RTI	/	/	0	0	1	1	0	0	0	0	1	0	0	0	0	1	0	0	0	0	1	0	0	0	Validation group/negative	Validation group/negative	Training group/negative
P854	ZSRT18B689	Department of infectious disease	female	45	18S1000391	BALF	clinical criteria + microbiology	RTI-C+M	NTM	NTM	0	0	0	0	0	0	0	0	0	0	0	0	0	0	0	0	0	1	0	0	0	0	/	Validation group/positive	/
P854	ZSRT18L670	Department of infectious disease	female	45	18S2000427	lung tissue	clinical criteria + microbiology	RTI-C+M	NTM	NTM	0	0	0	0	0	0	0	0	0	1	0	0	0	0	0	0	0	0	0	0	0	0	/	Validation group/positive	/
P855	ZSRT19S0475	Department of infectious disease	female	51	19S2001740	sputum	clinical criteria + microbiology	RTI-C+M	Cryptococcus	absolute pathogen	0	0	0	0	0	0	0	0	0	0	0	0	0	0	0	0	1	0	0	0	1	0	/	/	Validation group/positive
P856	ZSRT19S532	Department of infectious disease	male	74	19S1000233	sputum	clinical criteria + microbiology	RTI-C+M	Klebsiella pneumoniae	putative pathogen	0	1	0	0	0	0	1	0	0	0	0	0	0	0	0	0	0	0	0	1	0	0	Validation group/positive	/	/
P857	ZSRT17B0227	Department of infectious disease	female	52	17S0587676	BALF	clinical criteria	RTI-C	/	/	0	0	0	0	0	0	0	0	0	0	0	0	0	0	0	0	0	0	0	0	0	0	/	/	/
P858	ZSRT18S712	Department of infectious disease	male	51	18S2000307	sputum	clinical criteria	RTI-C	/	/	0	0	1	1	0	0	0	0	0	0	0	0	0	0	0	0	0	0	0	1	0	0	/	/	/
P858	ZSRT18S690	Department of infectious disease	male	51	18S2000375	sputum	clinical criteria	RTI-C	/	/	0	0	1	1	0	0	0	0	0	1	0	0	0	0	0	0	0	0	0	1	0	0	/	/	/
P858	ZSRT18S668	Department of infectious disease	male	51	18S2000437	sputum	clinical criteria	RTI-C	/	/	0	0	1	1	0	0	0	0	0	1	0	0	0	0	0	0	0	0	0	1	0	0	/	/	/
P859	ZSRT17B0020	Department of infectious disease	male	37	17S0517199	BALF	clinical criteria + microbiology	RTI-C+M	Cryptococcus	absolute pathogen	0	0	0	0	0	0	0	0	0	0	0	0	0	0	0	0	0	0	0	0	0	0	/	/	Training group/positive
P860	ZSRT19S559	ICU (intensive care unit)	male	59	19S1000146	sputum	clinical criteria + microbiology	RTI-C+M	Acinetobacter baumannii	putative pathogen	0	0	0	1	0	0	0	0	0	0	0	0	0	0	0	0	0	0	0	0	0	0	Training group/positive	/	/
P861	ZSRT19S588	Department of infectious disease	male	31	19S2000079	sputum	clinical criteria + microbiology	RTI-C+M	Nocardia	absolute pathogen	0	0	0	0	0	0	0	0	0	0	0	0	0	0	0	0	1	0	0	0	0	0	Validation group/positive	/	/
P862	ZSRT19B0413	Department of surgery	male	46	19S1002155	BALF	clinical criteria	RTI-C	/	/	0	0	1	0	0	0	0	0	0	0	0	0	0	0	0	0	0	0	0	1	0	0	/	/	/
P863	ZSRT19B0400	Department of hematology	female	46	19S1002050	BALF	non-infectious disease	non-RTI	/	/	0	0	0	1	0	0	0	0	0	0	0	0	0	0	0	0	0	0	0	1	0	0	Training group/negative	Training group/negative	Training group/negative
P864	ZSRT18S633	Department of infectious disease	male	55	18S2000506	sputum	clinical criteria + microbiology	RTI-C+M	MTB	absolute pathogen	0	0	1	0	0	0	0	0	0	0	0	0	0	0	0	0	1	0	0	0	0	0	/	Training group/positive	/
P864	ZSRT18B629	Department of infectious disease	male	55	18S2000517	BALF	clinical criteria + microbiology	RTI-C+M	MTB	absolute pathogen	0	0	1	0	0	0	0	0	0	0	0	0	0	0	0	0	0	0	0	0	0	0	/	Training group/positive	/
P865	ZSRT19S353	Department of infectious disease	male	49	19S1000650	sputum	clinical criteria + microbiology	RTI-C+M	Aspergillus	absolute pathogen	0	0	0	0	0	0	0	0	0	0	0	0	0	0	0	0	0	0	0	0	0	0	/	/	Validation group/positive
P865	ZSRT19S344	Department of infectious disease	male	49	19S2000668	sputum	clinical criteria + microbiology	RTI-C+M	Aspergillus	absolute pathogen	0	0	0	0	0	0	0	0	0	0	0	0	0	0	0	0	0	0	0	0	0	0	/	/	Training group/positive
P865	ZSRT19S327	Department of infectious disease	male	49	19S2000694	sputum	clinical criteria + microbiology	RTI-C+M	Aspergillus	absolute pathogen	0	0	0	0	0	0	0	0	0	0	0	0	0	0	0	0	0	0	0	0	0	0	/	/	Training group/positive
P865	ZSRT19S302	Department of infectious disease	male	49	19S2000754	sputum	clinical criteria + microbiology	RTI-C+M	Aspergillus	absolute pathogen	0	0	0	0	0	0	0	0	0	0	0	0	0	0	0	0	0	0	0	0	0	0	/	/	Validation group/positive
P866	ZSRT19B486	Department of infectious disease	female	53	19S2000334	BALF	clinical criteria	RTI-C	/	/	0	0	0	0	1	0	0	0	0	0	0	0	0	0	0	0	1	0	0	0	0	0	/	/	/
P867	ZSRT19L0370	Department of infectious disease	male	59	19S1001860	lung tissue	clinical criteria	RTI-C	/	/	0	0	0	0	0	0	0	0	0	0	0	0	0	0	0	0	0	0	0	0	0	0	/	/	/
P867	ZSRT19B0566	Department of infectious disease	male	59	19S22002296	BALF	clinical criteria	RTI-C	/	/	0	0	0	0	0	0	0	0	0	0	0	0	0	0	0	0	0	0	0	0	0	0	/	/	/
P868	ZSRT19L166	Department of infectious disease	female	72	19S1001071	lung tissue	clinical criteria + microbiology	RTI-C+M	NTM	NTM	0	0	0	0	0	0	0	0	0	0	0	0	0	0	0	0	0	1	0	0	0	0	/	Training group/positive	/
P869	ZSRT19L060	Department of infectious disease	male	64	19S1001414	lung tissue	non-infectious disease	non-RTI	/	/	0	1	0	0	0	0	0	0	0	0	0	0	0	0	0	0	0	0	0	0	0	0	Training group/negative	Training group/negative	Training group/negative
P870	ZSRT18P0280	Department of infectious disease	female	45	18S1000132	pleural fluid	clinical criteria	RTI-C	/	/	0	0	0	0	0	0	0	0	0	0	0	0	0	0	0	0	0	0	0	0	0	0	/	/	/
P870	ZSRT18P799	Department of infectious disease	female	45	18S2000117	pleural fluid	clinical criteria	RTI-C	/	/	0	0	0	0	0	0	0	0	0	0	0	0	0	0	0	0	0	0	0	0	0	0	/	/	/
P871	ZSRT19B604	Department of surgery	male	62	19S5000002	BALF	non-infectious disease	non-RTI	/	/	0	0	0	1	0	0	0	0	0	0	0	0	0	0	0	0	0	0	0	0	0	0	Training group/negative	Training group/negative	Training group/negative
P872	ZSRT18P821	Department of infectious disease	female	60	18S1000026	pleural fluid	non-infectious disease	non-RTI	/	/	0	0	0	0	0	0	0	0	0	0	0	0	0	0	0	0	0	0	0	0	0	0	Validation group/negative	Validation group/negative	Training group/negative
P873	ZSRT17S0075	Department of infectious disease	female	57	17S0585538	sputum	clinical criteria + microbiology	RTI-C+M	NTM	NTM	0	0	0	0	0	0	0	0	0	0	0	0	0	0	0	0	0	0	0	0	0	0	/	Training group/positive	/
P873	ZSRT17B0076	Department of infectious disease	female	57	17S0585539	BALF	clinical criteria + microbiology	RTI-C+M	NTM	NTM	0	0	0	0	0	0	0	0	0	0	0	0	0	0	0	0	0	1	0	0	0	0	/	Validation group/positive	/
P873	ZSRT17S0260	Department of infectious disease	female	57	17S0588167	sputum	clinical criteria + microbiology	RTI-C+M	NTM	NTM	0	0	0	0	0	0	0	0	0	0	0	0	0	0	0	0	0	1	0	0	0	0	/	Training group/positive	/
P874	ZSRT17B0014	Department of infectious disease	male	64	17S0517165	BALF	clinical criteria	RTI-C	/	/	0	0	0	0	1	0	0	0	0	0	0	0	0	0	0	0	0	0	0	0	0	0	/	/	/
P875	ZSRT19B574	Department of infectious disease	female	36	19S1000106	BALF	clinical criteria	RTI-C	/	/	0	0	0	0	0	0	0	0	0	0	0	0	0	0	0	0	0	0	0	0	0	0	/	/	/
P876	ZSRT19S0347	Department of infectious disease	male	82	19S1001717	sputum	non-infectious disease	non-RTI	/	/	0	0	0	0	1	0	0	0	0	0	0	0	0	0	0	0	0	0	0	0	0	0	Training group/negative	Training group/negative	Training group/negative
P877	ZSRT18S765	Department of infectious disease	male	74	18S2000193	sputum	clinical criteria + microbiology	RTI-C+M	NTM	NTM	0	0	0	0	0	0	0	0	0	0	0	0	0	1	0	0	0	1	0	0	0	0	/	Training group/positive	/
P878	ZSRT19P0360	Department of infectious disease	male	55	19S1001812	pleural fluid	clinical criteria	RTI-C	/	/	0	0	0	0	0	0	0	0	0	0	0	0	0	0	0	0	0	0	0	0	0	0	/	/	/
P879	ZSRT18S656	ICU (intensive care unit)	male	77	18S1000456	sputum	clinical criteria + microbiology	RTI-C+M	Klebsiella pneumoniae + Staphylococcus aureus + Aspergillus	absolute pathogen	0	0	0	0	0	0	0	0	0	0	0	0	0	0	0	0	0	0	1	0	0	1	Validation group/positive	/	Training group/positive
P880	ZSRT19S0357	Department of infectious disease	female	66	19S1001796	sputum	clinical criteria	RTI-C	/	/	0	0	0	1	0	0	0	0	0	0	0	0	0	0	0	0	1	0	0	1	0	0	/	/	/
P880	ZSRT19S0486	Department of infectious disease	female	66	19S2001837	sputum	clinical criteria	RTI-C	/	/	0	0	0	1	0	0	1	0	0	0	0	0	0	0	0	0	1	0	0	1	0	0	/	/	/
P881	ZSRT19P328	Department of infectious disease	male	77	19S1000692	pleural fluid	clinical criteria	RTI-C	/	/	0	0	0	0	0	0	0	0	0	0	0	0	0	0	0	0	0	0	0	0	0	0	/	/	/
P882	ZSRT19B044	Department of surgery	female	25	19S1001486	BALF	non-infectious disease	non-RTI	/	/	0	0	1	0	0	0	0	0	0	0	0	0	0	0	0	0	0	0	1	0	0	0	Training group/negative	Training group/negative	Training group/negative
P883	ZSRT17S0160	Department of infectious disease	male	72	17S0587095	sputum	clinical criteria + microbiology	RTI-C+M	MTB	absolute pathogen	0	0	0	0	0	0	0	0	0	0	0	0	0	0	0	0	1	0	0	0	0	0	/	Training group/positive	/
P884	ZSRT19L0298	Department of infectious disease	female	53	19P2001836	lung tissue	clinical criteria	RTI-C	/	/	0	0	0	0	0	0	0	0	0	0	0	0	0	0	0	0	0	0	0	0	0	0	/	/	/
P885	ZSRT18B792	Department of infectious disease	female	38	18S2000135	BALF	non-infectious disease	non-RTI	/	/	0	0	0	0	0	0	0	0	0	0	0	0	0	0	0	0	0	0	0	0	0	0	Training group/negative	Training group/negative	Training group/negative
P886	ZSRT18L620	Department of infectious disease	male	40	18S1000530	lung tissue	clinical criteria	RTI-C	/	/	0	0	0	0	0	0	0	0	0	0	0	0	0	0	0	0	0	0	0	0	0	0	/	/	/
P886	ZSRT18B621	Department of infectious disease	male	40	18S2000527	BALF	clinical criteria	RTI-C	/	/	0	0	0	0	0	0	0	0	0	0	0	0	0	0	0	0	0	0	0	0	0	0	/	/	/
P887	ZSRT19S606	Department of infectious disease	female	68	19S1000026	sputum	clinical criteria + microbiology	RTI-C+M	Staphylococcus aureus + Acinetobacter baumannii	putative pathogen	0	1	0	0	0	1	0	0	0	0	1	0	0	1	0	0	1	0	0	0	0	0	Validation group/positive	/	/
P887	ZSRT19S491	Department of infectious disease	female	68	19S1000315	sputum	clinical criteria + microbiology	RTI-C+M	Staphylococcus aureus + Acinetobacter baumannii	putative pathogen	0	1	0	0	0	0	0	0	0	0	0	0	0	0	0	0	0	0	0	0	0	0	Training group/positive	/	/
P887	ZSRT19S579	Department of infectious disease	female	68	19S2000099	sputum	clinical criteria + microbiology	RTI-C+M	Staphylococcus aureus + Acinetobacter baumannii	putative pathogen	0	1	0	0	0	0	0	0	0	0	0	0	0	0	0	0	0	0	0	0	0	0	Validation group/positive	/	/
P888	ZSRT19P185	Department of infectious disease	female	32	19S1001021	pleural fluid	clinical criteria	RTI-C	/	/	0	0	0	0	0	0	0	0	0	0	0	0	0	0	0	0	0	0	0	0	0	0	/	/	/
P889	ZSRT18S644	ICU (intensive care unit)	male	55	18S1000481	sputum	non-infectious disease	non-RTI	/	/	0	0	1	0	0	1	1	0	1	0	0	0	0	0	0	0	0	0	0	0	0	0	Training group/negative	Training group/negative	Validation group/negative
P890	ZSRT19B108	Department of medicine	male	34	19S2001225	BALF	clinical criteria	RTI-C	/	/	0	0	0	0	1	0	0	0	0	0	0	0	0	0	0	0	0	0	0	0	0	0	/	/	/
P891	ZSRT19S105	Department of infectious disease	female	16	19S2001218	sputum	non-infectious disease	non-RTI	/	/	0	0	0	0	0	0	0	0	0	0	0	0	0	0	0	0	0	0	0	0	0	0	Validation group/negative	Training group/negative	Training group/negative
P891	ZSRT19L087	Department of infectious disease	female	16	19S2001273	lung tissue	non-infectious disease	non-RTI	/	/	0	0	0	0	0	0	0	0	0	0	0	0	0	0	0	0	0	0	0	0	0	0	Training group/negative	Training group/negative	Training group/negative
P892	ZSRT17S0067	Department of infectious disease	female	67	17S0585505	sputum	clinical criteria + microbiology	RTI-C+M	NTM	NTM	0	0	0	0	0	0	0	0	0	0	0	0	0	0	0	0	0	0	0	0	0	0	/	Validation group/positive	/
P892	ZSRT17B0072	Department of infectious disease	female	67	17S0585523	BALF	clinical criteria + microbiology	RTI-C+M	NTM	NTM	0	0	0	0	0	0	0	0	0	0	0	0	0	0	0	0	0	1	0	0	0	0	/	Validation group/positive	/
P893	ZSRT19P0522	Department of surgery	female	40	19S2002081	pleural fluid	non-infectious disease	non-RTI	/	/	0	0	0	1	0	0	0	0	0	0	0	0	0	0	0	0	0	0	0	0	0	0	Training group/negative	Training group/negative	Validation group/negative
P894	ZSRT19L0417	Department of infectious disease	male	52	19S1002191	lung tissue	clinical criteria	RTI-C	/	/	0	0	0	0	0	0	0	0	0	0	0	0	0	0	0	0	0	0	0	0	0	0	/	/	/
P894	ZSRT19S0554	Department of infectious disease	male	52	19S22002223	sputum	clinical criteria	RTI-C	/	/	0	0	0	0	0	0	0	0	0	0	0	0	0	0	0	0	0	0	0	0	0	0	/	/	/
P895	ZSRT19B098	Department of surgery	male	78	19S1001230	BALF	clinical criteria + microbiology	RTI-C+M	Stenotrophomonas maltophilia	putative pathogen	0	0	0	0	0	0	0	0	0	0	0	0	0	0	0	0	0	0	0	0	0	0	Validation group/positive	/	/
P896	ZSRT19S0354	Department of infectious disease	female	48	19S1001788	sputum	clinical criteria	RTI-C	/	/	0	0	0	0	0	0	0	0	0	0	0	0	0	0	0	0	1	0	0	0	0	0	/	/	/
P897	ZSRT17S0226	Department of infectious disease	male	66	17S0587675	sputum	clinical criteria + microbiology	RTI-C+M	MTB	absolute pathogen	0	0	0	0	0	0	0	0	0	0	0	0	0	0	0	0	1	0	0	0	0	0	/	Validation group/positive	/
P897	ZSRT17B0233	Department of infectious disease	male	66	17S0587694	BALF	clinical criteria + microbiology	RTI-C+M	MTB	absolute pathogen	0	0	0	0	0	0	0	0	0	0	0	0	0	0	0	0	1	0	0	0	0	0	/	Validation group/positive	/
P898	ZSRT19L115	Department of infectious disease	male	35	19S2001207	lung tissue	clinical criteria + microbiology	RTI-C+M	MTB	absolute pathogen	0	0	0	0	0	0	0	0	0	0	0	0	0	0	0	0	1	0	0	0	0	0	/	Validation group/positive	/
P899	ZSRT19S274	Department of infectious disease	male	70	19S1000826	sputum	clinical criteria	RTI-C	/	/	0	0	0	0	0	0	0	0	0	0	0	0	0	0	0	0	0	0	0	0	0	0	/	/	/
P900	ZSRT19L0418	Department of infectious disease	male	52	19S1002194	lung tissue	clinical criteria	RTI-C	/	/	0	0	0	0	0	0	0	0	0	0	0	0	0	0	0	0	0	1	0	0	0	0	/	/	/
P900	ZSRT19B0553	Department of infectious disease	male	52	19S22002222	BALF	clinical criteria	RTI-C	/	/	0	0	0	0	0	0	0	0	0	0	0	0	0	0	0	0	0	1	1	0	0	0	/	/	/
P900	ZSRT19S0559	Department of infectious disease	male	52	19S22002245	sputum	clinical criteria	RTI-C	/	/	0	0	0	0	0	0	0	0	0	0	0	0	0	0	0	0	0	1	1	0	0	0	/	/	/
P901	ZSRT19B0390	Department of surgery	male	41	19S1001948	BALF	clinical criteria	RTI-C	/	/	0	0	1	0	0	0	0	0	0	0	0	0	0	0	0	0	0	0	0	1	0	0	/	/	/
P902	ZSRT17B0262	Department of infectious disease	female	49	17S0588753	BALF	clinical criteria	RTI-C	/	/	0	0	0	0	0	0	0	0	0	0	0	0	1	0	0	0	0	0	0	0	0	0	/	/	/
P903	ZSRT19P0471	Department of infectious disease	male	64	19S2001720	pleural fluid	clinical criteria	RTI-C	/	/	0	0	0	0	0	0	0	0	0	0	0	0	0	0	0	0	0	0	1	0	0	0	/	/	/
P904	ZSRT19B0421	Department of infectious disease	female	68	19S12002220	BALF	clinical criteria + microbiology	RTI-C+M	NTM	NTM	0	0	0	0	0	0	0	0	0	0	0	0	0	0	0	0	0	0	0	0	0	0	/	Training group/positive	/
P905	ZSRT19L181	Department of infectious disease	female	75	19S1001039	lung tissue	clinical criteria	RTI-C	/	/	0	0	0	0	0	0	0	0	0	0	0	0	0	0	0	0	0	0	0	0	0	0	/	/	/
P906	ZSRT19B0300	Department of infectious disease	female	64	19S0050941	BALF	clinical criteria	RTI-C	/	/	0	0	0	0	0	0	0	0	0	0	0	0	0	0	0	0	0	1	0	0	0	0	/	/	/
P906	ZSRT19L216	Department of infectious disease	female	64	19S2000955	lung tissue	clinical criteria	RTI-C	/	/	0	0	0	0	0	0	0	0	0	0	0	0	0	0	0	0	0	0	0	0	0	0	/	/	/
P907	ZSRT18B768	Department of infectious disease	female	72	18S1000184	BALF	clinical criteria + microbiology	RTI-C+M	NTM	NTM	0	0	0	0	0	0	0	0	0	0	0	0	0	0	0	0	0	1	0	0	0	0	/	Validation group/positive	/
P908	ZSRT19S325	Department of infectious disease	male	74	19S1000697	sputum	clinical criteria	RTI-C	/	/	0	0	0	1	0	0	0	0	0	0	0	0	0	0	0	0	0	0	0	0	0	0	/	/	/
P908	ZSRT19S299	Department of infectious disease	male	74	19S2000764	sputum	clinical criteria	RTI-C	/	/	0	0	0	1	0	0	0	0	0	0	0	0	0	0	0	0	0	0	0	0	0	0	/	/	/
P908	ZSRT19S278	Department of infectious disease	male	74	19S2000807	sputum	clinical criteria	RTI-C	/	/	0	0	0	1	0	0	0	0	0	0	0	0	0	0	0	0	0	0	0	0	0	0	/	/	/
P909	ZSRT19P189	Emergency room	male	71	19S1001012	pleural fluid	clinical criteria	RTI-C	/	/	0	0	0	0	0	0	0	0	0	0	0	0	1	0	0	0	0	0	0	0	0	0	/	/	/
P910	ZSRT19B083	Department of infectious disease	female	54	19S1001287	BALF	clinical criteria + microbiology	RTI-C+M	NTM	NTM	0	1	0	1	0	0	0	0	0	0	0	0	0	0	0	0	0	1	1	0	0	0	/	Training group/positive	/
P911	ZSRT19B047	ICU (intensive care unit)	male	68	19S1001479	BALF	clinical criteria	RTI-C	/	/	0	0	0	0	0	0	0	0	0	0	0	0	0	0	0	0	0	0	0	0	0	0	/	/	/
P912	ZSRT17B0040	Department of infectious disease	male	27	17S0585352	BALF	clinical criteria + microbiology	RTI-C+M	NTM+Aspergillus + Pseudomonas aeruginosa	absolute pathogen	0	0	0	0	1	0	0	0	0	0	0	0	0	0	0	0	0	0	0	0	0	0	Validation group/positive	Validation group/positive	Training group/positive
P912	ZSRT17S0043	Department of infectious disease	male	27	17S0585378	sputum	clinical criteria + microbiology	RTI-C+M	NTM+Aspergillus + Pseudomonas aeruginosa	absolute pathogen	0	0	0	0	0	0	0	0	0	0	0	0	0	0	0	0	0	0	0	0	0	0	Training group/positive	Training group/positive	Training group/positive
P912	ZSRT17S0119	Department of infectious disease	male	27	17S0586365	sputum	clinical criteria + microbiology	RTI-C+M	NTM+Aspergillus + Pseudomonas aeruginosa	absolute pathogen	0	0	0	0	1	0	0	0	0	0	0	0	0	0	0	0	0	0	0	0	0	0	Validation group/positive	Training group/positive	Training group/positive
P912	ZSRT17S0176	Department of infectious disease	male	27	17S0587156	sputum	clinical criteria + microbiology	RTI-C+M	NTM+Aspergillus + Pseudomonas aeruginosa	absolute pathogen	0	0	0	0	1	0	0	0	0	0	0	0	0	0	0	0	0	0	0	0	0	0	Training group/positive	Training group/positive	Training group/positive
P912	ZSRT17S0182	Department of infectious disease	male	27	17S0587195	sputum	clinical criteria + microbiology	RTI-C+M	NTM+Aspergillus + Pseudomonas aeruginosa	absolute pathogen	0	0	0	0	1	0	0	0	0	0	0	0	0	0	0	0	0	0	0	0	0	0	Validation group/positive	Training group/positive	Training group/positive
P913	ZSRT19B488	Department of infectious disease	female	66	19S1000321	BALF	clinical criteria + microbiology	RTI-C+M	NTM	NTM	0	1	0	0	0	0	0	0	0	0	0	0	0	0	0	0	0	0	0	0	0	0	/	Training group/positive	/
P913	ZSRT19L487	Department of infectious disease	female	66	19S2000333	lung tissue	clinical criteria + microbiology	RTI-C+M	NTM	NTM	0	1	0	0	0	0	0	0	0	0	0	0	0	0	0	0	0	1	0	0	0	0	/	Validation group/positive	/
P914	ZSRT19B0425	Department of infectious disease	male	65	19S12002247	BALF	clinical criteria + microbiology	RTI-C+M	MTB	absolute pathogen	0	0	0	0	0	0	0	0	0	0	0	0	0	0	0	0	1	0	0	0	0	0	/	Training group/positive	/
P914	ZSRT19S0560	Department of infectious disease	male	65	19S22002280	sputum	clinical criteria + microbiology	RTI-C+M	MTB	absolute pathogen	0	0	0	0	0	0	0	0	0	0	0	0	0	0	0	0	0	0	0	0	0	0	/	Training group/positive	/
P914	ZSRT19S0562	Department of infectious disease	male	65	19S22002288	sputum	clinical criteria + microbiology	RTI-C+M	MTB	absolute pathogen	0	0	0	0	0	0	0	0	0	0	0	0	0	0	0	0	1	0	0	0	0	0	/	Training group/positive	/
P914	ZSRT19S0568	Department of infectious disease	male	65	19S22002311	sputum	clinical criteria + microbiology	RTI-C+M	MTB	absolute pathogen	0	0	0	0	0	0	0	0	0	0	0	0	0	0	0	0	0	0	0	0	0	0	/	Validation group/positive	/
P915	ZSRT19P0429	Department of infectious disease	male	70	19S12002262	pleural fluid	clinical criteria + microbiology	RTI-C+M	Streptococcus pneumoniae	absolute pathogen	0	0	0	0	0	0	0	0	0	0	0	0	0	0	0	0	0	0	0	0	0	0	Validation group/positive	/	/
P916	ZSRT17B0126	Department of infectious disease	male	61	17S0586389	BALF	non-infectious disease	non-RTI	/	/	0	0	0	1	0	0	0	0	0	0	0	0	0	0	0	0	0	0	0	0	0	0	Validation group/negative	Validation group/negative	Validation group/negative
P917	ZSRT19S215	Department of respiratory medicine	female	71	19S1000963	sputum	clinical criteria	RTI-C	/	/	0	1	0	0	0	0	0	0	0	0	0	0	0	1	0	0	0	0	0	0	0	0	/	/	/
P918	ZSRT19L0569	Department of infectious disease	female	30	19S22002328	lung tissue	clinical criteria + microbiology	RTI-C+M	MTB	absolute pathogen	0	0	0	0	0	0	0	0	0	0	0	0	0	0	0	0	1	0	0	0	0	0	/	Training group/positive	/
P919	ZSRT19B518	Department of infectious disease	female	66	19S1000260	BALF	clinical criteria	RTI-C	/	/	0	0	0	0	0	0	0	0	0	0	0	0	0	0	0	0	0	1	0	0	0	0	/	/	/
P920	ZSRT19B242	Department of infectious disease	male	46	19S1000899	BALF	clinical criteria	RTI-C	/	/	0	0	0	0	0	0	0	0	0	0	0	0	0	0	0	0	0	0	0	0	0	0	/	/	/
P921	ZSRT19B350	ICU (intensive care unit)	female	43	19S2000657	BALF	clinical criteria	RTI-C	/	/	0	0	1	0	1	0	0	0	0	0	0	0	0	0	0	0	0	0	1	1	0	0	/	/	/
P922	ZSRT19S335	Department of infectious disease	male	56	19S2000685	sputum	clinical criteria	RTI-C	/	/	0	0	0	1	0	0	0	0	0	0	0	0	0	0	0	0	0	0	0	1	0	0	/	/	/
P923	ZSRT19L122	Department of infectious disease	male	34	19S1001186	lung tissue	clinical criteria	RTI-C	/	/	0	0	0	0	0	0	0	0	0	0	0	0	0	0	0	0	0	1	1	0	0	0	/	/	/
P923	ZSRT19L113	Department of infectious disease	male	34	19S2001208	lung tissue	clinical criteria	RTI-C	/	/	0	0	0	0	0	0	0	0	0	0	0	0	0	0	0	0	0	1	1	0	0	0	/	/	/
P924	ZSRT19S0508	Department of infectious disease	female	69	19S2001995	sputum	clinical criteria + microbiology	RTI-C+M	NTM	NTM	0	0	0	0	0	0	0	0	0	0	0	0	0	0	0	0	0	1	0	0	0	0	/	Validation group/positive	/
P925	ZSRT19S0376	Department of infectious disease	female	70	19S1001876	sputum	clinical criteria	RTI-C	/	/	0	0	0	0	0	0	0	0	0	0	0	0	0	0	0	0	0	0	1	0	0	0	/	/	/
P926	ZSRT19B080	Department of infectious disease	female	74	19S1001295	BALF	clinical criteria	RTI-C	/	/	0	0	0	0	1	0	0	0	0	0	0	0	0	0	0	0	0	0	0	0	0	0	/	/	/
P927	ZSRT18S722	Department of infectious disease	male	52	18S1000288	sputum	non-infectious disease	non-RTI	/	/	0	1	0	1	0	0	0	0	0	0	0	0	0	0	0	0	0	0	0	0	0	0	Training group/negative	Training group/negative	Training group/negative
P927	ZSRT19S0474	Department of infectious disease	male	52	19S2001736	sputum	non-infectious disease	non-RTI	/	/	0	1	0	1	0	0	0	0	0	0	0	0	0	0	0	0	0	0	0	0	0	0	Validation group/negative	Validation group/negative	Training group/negative
P928	ZSRT19P0329	Department of infectious disease	male	69	19S1001462	pleural fluid	non-infectious disease	non-RTI	/	/	0	0	0	0	0	0	0	0	0	0	0	0	0	0	0	0	0	0	0	0	0	0	Training group/negative	Training group/negative	Validation group/negative
P929	ZSRT19B244	Department of infectious disease	male	41	19S1000900	BALF	clinical criteria	RTI-C	/	/	0	0	0	0	0	0	0	0	0	0	0	0	0	0	0	0	0	0	0	0	0	0	/	/	/
P930	ZSRT17P0117	Department of infectious disease	male	65	17S0586340	pleural fluid	clinical criteria	RTI-C	/	/	0	0	0	0	0	0	0	0	0	0	0	0	0	0	0	0	0	0	0	0	0	0	/	/	/
P931	ZSRT19S0394	Department of infectious disease	male	81	19S1002004	sputum	clinical criteria	RTI-C	/	/	0	0	0	0	0	0	0	0	0	0	0	0	0	0	0	0	1	0	0	1	0	0	/	/	/
P932	ZSRT19P0314	Department of infectious disease	male	61	19S1000907	pleural fluid	clinical criteria	RTI-C	/	/	0	0	0	0	0	0	0	0	0	0	0	0	0	0	0	0	0	0	0	0	0	0	/	/	/
P932	ZSRT19P217	Department of infectious disease	male	61	19S2000952	pleural fluid	clinical criteria	RTI-C	/	/	0	0	0	0	0	0	0	0	0	0	0	0	0	0	0	0	0	0	0	0	0	0	/	/	/
P933	ZSRT18L813	Department of infectious disease	female	63	18S1000074	lung tissue	non-infectious disease	non-RTI	/	/	0	1	0	0	0	0	0	0	0	0	0	0	0	0	0	0	0	0	0	0	0	0	Validation group/negative	Training group/negative	Validation group/negative
P933	ZSRT18S795	Department of infectious disease	female	63	18S2000125	sputum	non-infectious disease	non-RTI	/	/	0	1	0	0	0	0	0	0	0	0	0	0	0	0	0	0	0	0	0	0	0	0	Training group/negative	Training group/negative	Training group/negative
P934	ZSRT19L082	Department of infectious disease	male	58	19S1001286	lung tissue	non-infectious disease	non-RTI	/	/	0	0	0	1	0	0	0	0	0	0	0	0	0	0	0	0	1	0	0	0	0	0	Training group/negative	Validation group/negative	Training group/negative
P935	ZSRT17B0249	Department of infectious disease	female	66	17S0587923	BALF	clinical criteria + microbiology	RTI-C+M	NTM	NTM	0	0	0	0	0	0	0	0	0	0	0	0	0	0	0	0	0	1	0	0	0	0	/	Validation group/positive	/
P936	ZSRT19S0317	ICU (intensive care unit)	male	77	19S1001347	sputum	non-infectious disease	non-RTI	/	/	0	0	1	0	0	1	0	0	0	0	0	0	0	0	0	0	0	0	0	0	0	0	Training group/negative	Validation group/negative	Training group/negative
P937	ZSRT17L0064	Department of infectious disease	female	62	17S0585469	lung tissue	clinical criteria + microbiology	RTI-C+M	Cryptococcus	absolute pathogen	0	0	0	0	0	0	0	0	0	0	0	0	0	0	0	0	0	0	0	0	1	0	/	/	Validation group/positive
P938	ZSRT17S0109	ICU (intensive care unit)	male	72	17S0586270	sputum	clinical criteria + microbiology	RTI-C+M	Pseudomonas aeruginosa + Staphylococcus aureus	absolute pathogen	0	0	0	0	0	0	0	0	0	0	0	0	0	0	0	0	0	0	0	0	0	0	Validation group/positive	/	/
P938	ZSRT17S0111	ICU (intensive care unit)	male	72	17S0586307	sputum	clinical criteria + microbiology	RTI-C+M	Pseudomonas aeruginosa + Staphylococcus aureus	absolute pathogen	0	0	0	0	1	0	0	0	0	0	0	0	0	0	0	0	0	0	0	0	0	0	Validation group/positive	/	/
P939	ZSRT19L159	Department of infectious disease	male	49	19S2001092	lung tissue	clinical criteria	RTI-C	/	/	0	0	0	0	0	0	0	0	0	0	0	0	0	0	0	0	0	0	0	0	0	0	/	/	/
P940	ZSRT18S0295	Department of infectious disease	male	72	18S4340075	sputum	clinical criteria	RTI-C	/	/	0	0	0	1	0	0	0	0	0	0	0	0	0	0	0	0	0	0	0	0	0	0	/	/	/
P941	ZSRT19B032	Department of infectious disease	female	61	19S1001544	BALF	clinical criteria	RTI-C	/	/	0	0	0	0	1	0	0	0	0	0	0	0	0	1	0	0	0	0	0	0	0	0	/	/	/
P942	ZSRT19L601	Department of infectious disease	male	40	19S1000044	lung tissue	clinical criteria + microbiology	RTI-C+M	Pseudomonas aeruginosa	absolute pathogen	0	0	0	0	1	0	0	0	0	0	0	0	0	0	0	0	0	0	0	0	0	0	Validation group/positive	/	/
P943	ZSRT18B642	Department of infectious disease	male	30	18S1000488	BALF	non-infectious disease	non-RTI	/	/	0	0	0	0	0	0	0	0	0	0	0	0	0	0	0	0	0	0	0	0	0	0	Training group/negative	Training group/negative	Training group/negative
